# Supplementary material for: Metagenomic survey reveals global distribution and evolution of microbial sialic acid catabolism
Source: Front Microbiol. 2023 Sep 29;14:1267152. doi: 10.3389/fmicb.2023.1267152 (PMC10570557; doi:10.3389/fmicb.2023.1267152)
Supplement: Supplementary file 1 [file Table_1.XLSX]

## Sheet: Table S1
Table S1. The detailed information of metagenomes used in this study.
Database	Assembly ID	# Contigs	Total length (bp)	N50 (bp)	# N's per 100 kbp	HMP source	IMG Study Name	IMG Genome ID	Ecosystem 1	Ecosystem Category 1	Ecosystem Type 1	Ecosystem Subtype 1	Specific Ecosystem 1	Habitat	Isolation	Total # coding sequences	# predicted nanE	Frequency of predicted nanE (hits/Gb)	# predicted nanH	Frequency of predicted nanH (hits/Gb)
HMP	SRS011061	48965	97953908	3813	19.97	feces	-	-	-	-	-	-	-	-	-	105918	1	10.2089	21	214.387
HMP	SRS011084	76949	205366792	6971	44.22	feces	-	-	-	-	-	-	-	-	-	188967	4	19.4773	44	214.251
HMP	SRS011111	12740	33714909	7390	65.16	vagina (orifice and posterior)	-	-	-	-	-	-	-	-	-	28554	4	118.642	7	207.623
HMP	SRS011134	109170	236957841	4492	53.62	feces	-	-	-	-	-	-	-	-	-	221642	7	29.5411	38	160.366
HMP	SRS011239	67289	154722968	5828	35.91	feces	-	-	-	-	-	-	-	-	-	140251	4	25.8527	37	239.137
HMP	SRS011271	87573	196306457	5088	44.98	feces	-	-	-	-	-	-	-	-	-	177893	8	40.7526	38	193.575
HMP	SRS011302	67320	151820705	4743	44.39	feces	-	-	-	-	-	-	-	-	-	143622	7	46.107	21	138.321
HMP	SRS011306	92420	159524238	2484	0	dorsum of tongue	-	-	-	-	-	-	-	-	-	142714	22	137.91	16	100.298
HMP	SRS011405	46333	107442447	5096	37.67	feces	-	-	-	-	-	-	-	-	-	96161	2	18.6146	26	241.99
HMP	SRS011452	19104	49667360	6830	79.36	feces	-	-	-	-	-	-	-	-	-	41722	0	0	22	442.947
HMP	SRS011529	84034	164564745	3606	53.08	feces	-	-	-	-	-	-	-	-	-	149461	2	12.1533	28	170.146
HMP	SRS011586	71996	164515424	4456	43.91	feces	-	-	-	-	-	-	-	-	-	151143	6	36.4707	50	303.923
HMP	SRS012273	101640	232372296	5061	37.41	feces	-	-	-	-	-	-	-	-	-	218282	13	55.9447	47	202.262
HMP	SRS012849	82275	186736554	5202	74.06	feces	-	-	-	-	-	-	-	-	-	167798	7	37.486	43	230.271
HMP	SRS012902	8657	36681910	15063	33.63	feces	-	-	-	-	-	-	-	-	-	31849	3	81.7842	13	354.398
HMP	SRS012969	87699	209292943	5723	55.43	feces	-	-	-	-	-	-	-	-	-	191683	8	38.2239	58	277.124
HMP	SRS013098	100708	238199014	5241	61.94	feces	-	-	-	-	-	-	-	-	-	223855	7	29.3872	64	268.683
HMP	SRS013158	22063	63441237	7306	14.95	feces	-	-	-	-	-	-	-	-	-	56759	1	15.7626	15	236.439
HMP	SRS013215	9561	37851443	14371	41.4	feces	-	-	-	-	-	-	-	-	-	31336	0	0	18	475.543
HMP	SRS013382	14504	42167407	10001	0	feces	-	-	-	-	-	-	-	-	-	35632	0	0	15	355.725
HMP	SRS013476	95960	186808411	3336	33.19	feces	-	-	-	-	-	-	-	-	-	173024	5	26.7654	32	171.298
HMP	SRS013521	34454	104808559	9030	41.92	feces	-	-	-	-	-	-	-	-	-	92132	1	9.54121	25	238.53
HMP	SRS013542	4494	12857640	8025	15.45	vagina (orifice and posterior)	-	-	-	-	-	-	-	-	-	10628	2	155.55	2	155.55
HMP	SRS013638	52289	131359134	5518	34.7	feces	-	-	-	-	-	-	-	-	-	118399	4	30.4509	28	213.156
HMP	SRS013639	90829	196390143	4354	60.8	feces	-	-	-	-	-	-	-	-	-	181548	10	50.9191	40	203.676
HMP	SRS013651	45709	79374649	2613	0	dorsum of tongue	-	-	-	-	-	-	-	-	-	71841	8	100.788	10	125.985
HMP	SRS013663	90995	132177795	1863	0	gingiva	-	-	-	-	-	-	-	-	-	122665	12	90.7868	7	52.959
HMP	SRS013687	79041	173555508	4234	59.03	feces	-	-	-	-	-	-	-	-	-	162952	4	23.0474	40	230.474
HMP	SRS013740	7037	28283159	34932	20.32	external naris	-	-	-	-	-	-	-	-	-	24386	2	70.7135	3	106.07
HMP	SRS013800	54991	141133777	5491	75.3	feces	-	-	-	-	-	-	-	-	-	119128	4	28.3419	48	340.103
HMP	SRS013927	45520	103022468	3954	0	dorsum of tongue	-	-	-	-	-	-	-	-	-	93415	14	135.893	10	97.0662
HMP	SRS013938	16965	52062715	8880	0	gingiva	-	-	-	-	-	-	-	-	-	49909	10	192.076	8	153.661
HMP	SRS013940	55951	135183581	8152	0	feces	-	-	-	-	-	-	-	-	-	126010	4	29.5894	28	207.126
HMP	SRS013951	88673	193022024	4417	63.37	feces	-	-	-	-	-	-	-	-	-	180779	7	36.2653	33	170.965
HMP	SRS013965	89746	190472948	4269	0	feces	-	-	-	-	-	-	-	-	-	183280	9	47.2508	21	110.252
HMP	SRS014107	28246	33204992	1283	50.56	gingiva	-	-	-	-	-	-	-	-	-	29955	2	60.2319	1	30.116
HMP	SRS014127	45403	82218651	2663	0	dorsum of tongue	-	-	-	-	-	-	-	-	-	75992	14	170.278	11	133.79
HMP	SRS014235	101808	224544921	4516	73.14	feces	-	-	-	-	-	-	-	-	-	211681	11	48.988	37	164.778
HMP	SRS014287	50575	119762854	5912	34.24	feces	-	-	-	-	-	-	-	-	-	109544	5	41.7492	34	283.894
HMP	SRS014313	24776	65719308	11961	30.34	feces	-	-	-	-	-	-	-	-	-	61059	2	30.4325	11	167.379
HMP	SRS014344	19849	58651278	19546	0	feces	-	-	-	-	-	-	-	-	-	54031	3	51.1498	12	204.599
HMP	SRS014391	61113	130493636	5206	0	feces	-	-	-	-	-	-	-	-	-	123835	7	53.6425	17	130.275
HMP	SRS014402	65255	154402529	4839	0	gingiva	-	-	-	-	-	-	-	-	-	146723	23	148.961	14	90.6721
HMP	SRS014404	23707	86105128	10836	0	dorsum of tongue	-	-	-	-	-	-	-	-	-	78515	15	174.206	21	243.888
HMP	SRS014412	53861	118376994	4761	0	feces	-	-	-	-	-	-	-	-	-	111431	10	84.4759	23	194.295
HMP	SRS014415	18876	35345021	2732	0	vagina (orifice and posterior)	-	-	-	-	-	-	-	-	-	32440	0	0	3	84.8776
HMP	SRS014459	86131	207044358	5665	0	feces	-	-	-	-	-	-	-	-	-	193725	8	38.6391	45	217.345
HMP	SRS014474	11000	13525869	1422	19.96	palatine tonsil	-	-	-	-	-	-	-	-	-	12250	1	73.9324	0	0
HMP	SRS014477	35897	51492523	1890	60.74	gingiva	-	-	-	-	-	-	-	-	-	46718	2	38.8406	5	97.1015
HMP	SRS014524	34003	66283533	3113	0	gingiva	-	-	-	-	-	-	-	-	-	63676	12	181.04	11	165.954
HMP	SRS014528	53634	101961183	2886	0	dorsum of tongue	-	-	-	-	-	-	-	-	-	94432	11	107.884	13	127.5
HMP	SRS014530	8388	15222550	2731	0	buccal mucosa	-	-	-	-	-	-	-	-	-	14230	5	328.46	5	328.46
HMP	SRS014534	9502	39267760	12358	0	feces	-	-	-	-	-	-	-	-	-	33820	0	0	13	331.06
HMP	SRS014613	52188	145598904	6755	40.66	feces	-	-	-	-	-	-	-	-	-	133617	2	13.7364	24	164.836
HMP	SRS014683	46210	111303547	6567	48.89	feces	-	-	-	-	-	-	-	-	-	101477	7	62.8911	26	233.595
HMP	SRS014728	43188	95181240	3532	0	dorsum of tongue	-	-	-	-	-	-	-	-	-	88650	18	189.113	10	105.063
HMP	SRS014736	32990	68786552	5000	0	feces	-	-	-	-	-	-	-	-	-	65437	5	72.6886	20	290.755
HMP	SRS014855	43075	139548812	11057	0	feces	-	-	-	-	-	-	-	-	-	130097	3	21.4979	31	222.144
HMP	SRS014901	8635	11571143	1602	9.02	external naris	-	-	-	-	-	-	-	-	-	11067	0	0	0	0
HMP	SRS014923	100525	217510763	4515	0	feces	-	-	-	-	-	-	-	-	-	201922	5	22.9874	39	179.301
HMP	SRS014935	64707	121537155	2885	0	dorsum of tongue	-	-	-	-	-	-	-	-	-	111479	18	148.103	10	82.2794
HMP	SRS014941	37516	69237159	2748	0	gingiva	-	-	-	-	-	-	-	-	-	67557	4	57.7724	7	101.102
HMP	SRS014948	58526	127894291	4694	0	feces	-	-	-	-	-	-	-	-	-	120287	7	54.7327	27	211.112
HMP	SRS014979	81649	178850824	4793	0	feces	-	-	-	-	-	-	-	-	-	166989	6	33.5475	26	145.373
HMP	SRS014998	51222	119030121	5812	0	feces	-	-	-	-	-	-	-	-	-	113888	4	33.6049	16	134.42
HMP	SRS015061	11676	15997702	1591	15.81	palatine tonsil	-	-	-	-	-	-	-	-	-	13683	2	125.018	0	0
HMP	SRS015065	82275	204620489	5755	39.75	feces	-	-	-	-	-	-	-	-	-	191433	8	39.0968	38	185.71
HMP	SRS015095	68229	175156222	6954	0	feces	-	-	-	-	-	-	-	-	-	164062	9	51.3827	29	165.566
HMP	SRS015116	43907	109673040	4791	0	dorsum of tongue	-	-	-	-	-	-	-	-	-	100483	17	155.006	16	145.888
HMP	SRS015120	13661	24945372	2819	0	buccal mucosa	-	-	-	-	-	-	-	-	-	22957	12	481.051	3	120.263
HMP	SRS015190	44465	103079937	4764	36.74	feces	-	-	-	-	-	-	-	-	-	97827	2	19.4024	20	194.024
HMP	SRS015217	71960	179056084	6362	32.73	feces	-	-	-	-	-	-	-	-	-	166602	12	67.0181	31	173.13
HMP	SRS015246	46241	120606252	7326	0	feces	-	-	-	-	-	-	-	-	-	111816	7	58.0401	24	198.995
HMP	SRS015264	53726	144216965	6580	63.24	feces	-	-	-	-	-	-	-	-	-	130860	7	48.538	38	263.492
HMP	SRS015280	55290	133225459	5439	0	feces	-	-	-	-	-	-	-	-	-	120665	6	45.0364	30	225.182
HMP	SRS015296	35161	91755082	5372	0	dorsum of tongue	-	-	-	-	-	-	-	-	-	84003	11	119.884	15	163.479
HMP	SRS015308	44558	97137775	4069	0	gingiva	-	-	-	-	-	-	-	-	-	92243	12	123.536	11	113.241
HMP	SRS015369	27522	51015219	2972	51.44	feces	-	-	-	-	-	-	-	-	-	43137	1	19.602	19	372.438
HMP	SRS015388	17398	69894555	15256	0	feces	-	-	-	-	-	-	-	-	-	60640	1	14.3073	24	343.374
HMP	SRS015453	100644	262384891	6734	0	feces	-	-	-	-	-	-	-	-	-	246083	20	76.2239	42	160.07
HMP	SRS015484	50423	96920225	3094	0	dorsum of tongue	-	-	-	-	-	-	-	-	-	88689	15	154.766	16	165.084
HMP	SRS015486	13164	45974481	17229	0	feces	-	-	-	-	-	-	-	-	-	42372	1	21.7512	13	282.766
HMP	SRS015578	81066	177968635	4738	64.91	feces	-	-	-	-	-	-	-	-	-	166429	7	39.3328	20	112.379
HMP	SRS015579	60981	155394430	6095	0	feces	-	-	-	-	-	-	-	-	-	141787	7	45.0467	40	257.409
HMP	SRS015590	55356	113417801	3517	0	dorsum of tongue	-	-	-	-	-	-	-	-	-	103538	16	141.071	14	123.437
HMP	SRS015592	5639	15474140	7445	0	buccal mucosa	-	-	-	-	-	-	-	-	-	14576	6	387.744	4	258.496
HMP	SRS015596	52131	104563440	3264	0	gingiva	-	-	-	-	-	-	-	-	-	101299	10	95.6357	9	86.0721
HMP	SRS015663	76353	218197414	8124	61.41	feces	-	-	-	-	-	-	-	-	-	202048	10	45.8301	39	178.737
HMP	SRS015686	59121	111278168	2888	0	dorsum of tongue	-	-	-	-	-	-	-	-	-	101184	13	116.824	11	98.8514
HMP	SRS015688	9753	21604369	5312	0	buccal mucosa	-	-	-	-	-	-	-	-	-	20534	7	324.009	2	92.5739
HMP	SRS015692	58363	112971004	3323	0	gingiva	-	-	-	-	-	-	-	-	-	105759	13	115.074	10	88.5183
HMP	SRS015694	54808	131810466	5142	0	feces	-	-	-	-	-	-	-	-	-	121084	1	7.58665	27	204.84
HMP	SRS015782	98656	228152884	5232	0	feces	-	-	-	-	-	-	-	-	-	208806	8	35.0642	43	188.47
HMP	SRS015794	33688	101680233	7914	63.06	feces	-	-	-	-	-	-	-	-	-	91186	3	29.5043	29	285.208
HMP	SRS015854	57134	138483142	5262	53.83	feces	-	-	-	-	-	-	-	-	-	127306	6	43.3266	32	231.075
HMP	SRS015890	46518	123707148	6385	0	feces	-	-	-	-	-	-	-	-	-	112627	2	16.1672	33	266.759
HMP	SRS015912	22168	70370484	6928	0	feces	-	-	-	-	-	-	-	-	-	62051	2	28.421	29	412.105
HMP	SRS015960	52600	134587551	6566	51.85	feces	-	-	-	-	-	-	-	-	-	119143	3	22.2903	44	326.925
HMP	SRS016018	40062	138283398	9564	46.12	feces	-	-	-	-	-	-	-	-	-	123734	2	14.4631	38	274.798
HMP	SRS016056	27815	83827266	12175	45.65	feces	-	-	-	-	-	-	-	-	-	73421	1	11.9293	25	298.232
HMP	SRS016059	44717	108817177	5156	0	dorsum of tongue	-	-	-	-	-	-	-	-	-	98798	16	147.036	14	128.656
HMP	SRS016063	11401	24887208	4690	0	buccal mucosa	-	-	-	-	-	-	-	-	-	23471	6	241.088	2	80.3626
HMP	SRS016071	61747	129684060	3505	0	gingiva	-	-	-	-	-	-	-	-	-	123253	15	115.666	10	77.1105
HMP	SRS016095	68067	190551368	7534	0	feces	-	-	-	-	-	-	-	-	-	172820	4	20.9917	38	199.421
HMP	SRS016132	18738	83867999	19085	0	feces	-	-	-	-	-	-	-	-	-	75142	1	11.9235	29	345.781
HMP	SRS016133	54308	123077356	4208	0	dorsum of tongue	-	-	-	-	-	-	-	-	-	112847	19	154.374	13	105.625
HMP	SRS016139	37142	72113923	3062	0	gingiva	-	-	-	-	-	-	-	-	-	69296	8	110.936	7	97.0686
HMP	SRS016147	31365	69332564	5098	0	external naris	-	-	-	-	-	-	-	-	-	62254	0	0	17	245.195
HMP	SRS016203	38330	97130791	6704	33.89	feces	-	-	-	-	-	-	-	-	-	89522	2	20.5908	23	236.794
HMP	SRS016267	37168	78657054	4747	38.4	feces	-	-	-	-	-	-	-	-	-	69243	3	38.1403	15	190.701
HMP	SRS016297	11769	13880147	1339	41.32	buccal mucosa	-	-	-	-	-	-	-	-	-	12481	2	144.091	0	0
HMP	SRS016335	100528	210383309	3647	66.38	feces	-	-	-	-	-	-	-	-	-	193826	7	33.2726	45	213.895
HMP	SRS016381	17207	45186972	8769	0	feces	-	-	-	-	-	-	-	-	-	39427	0	0	10	221.303
HMP	SRS016393	40774	81598728	3637	0	gingiva	-	-	-	-	-	-	-	-	-	78095	8	98.0407	10	122.551
HMP	SRS016438	20041	63099547	9287	47.49	feces	-	-	-	-	-	-	-	-	-	52476	1	15.848	24	380.351
HMP	SRS016456	57284	121215138	3737	0	dorsum of tongue	-	-	-	-	-	-	-	-	-	110882	13	107.247	19	156.746
HMP	SRS016495	50292	97319803	3623	34.98	feces	-	-	-	-	-	-	-	-	-	90496	4	41.1016	21	215.783
HMP	SRS016517	54720	103860195	3378	0	feces	-	-	-	-	-	-	-	-	-	98629	1	9.62833	25	240.708
HMP	SRS016585	7496	20896728	7191	4.8	feces	-	-	-	-	-	-	-	-	-	18432	1	47.8544	4	191.418
HMP	SRS016629	20165	50721379	5568	0	feces	-	-	-	-	-	-	-	-	-	44611	2	39.4311	14	276.018
HMP	SRS016647	36249	68802613	3107	0	dorsum of tongue	-	-	-	-	-	-	-	-	-	63876	10	145.343	10	145.343
HMP	SRS016653	9177	16712957	3551	0	buccal mucosa	-	-	-	-	-	-	-	-	-	15602	4	239.335	2	119.668
HMP	SRS016665	60506	123410868	3573	0	gingiva	-	-	-	-	-	-	-	-	-	116854	17	137.751	21	170.163
HMP	SRS016753	25261	76427281	7183	56.17	feces	-	-	-	-	-	-	-	-	-	64805	3	39.253	33	431.783
HMP	SRS016840	16904	44921557	8286	0	feces	-	-	-	-	-	-	-	-	-	38825	0	0	17	378.437
HMP	SRS016858	41217	74267805	2689	0	dorsum of tongue	-	-	-	-	-	-	-	-	-	67768	13	175.042	11	148.113
HMP	SRS016876	67973	141382136	3719	0	gingiva	-	-	-	-	-	-	-	-	-	134219	13	91.9494	15	106.095
HMP	SRS016897	11341	37011295	10663	0	feces	-	-	-	-	-	-	-	-	-	30807	0	0	15	405.282
HMP	SRS016954	60816	135354382	4820	46.41	feces	-	-	-	-	-	-	-	-	-	121578	6	44.3281	28	206.864
HMP	SRS016989	40649	101771617	5939	55.51	feces	-	-	-	-	-	-	-	-	-	87691	3	29.4778	32	314.43
HMP	SRS017080	18229	32312584	2625	79.15	buccal mucosa	-	-	-	-	-	-	-	-	-	29635	3	92.8431	2	61.8954
HMP	SRS017103	95646	194057523	3590	0	feces	-	-	-	-	-	-	-	-	-	173745	5	25.7656	48	247.349
HMP	SRS017191	52946	121183834	4955	51.23	feces	-	-	-	-	-	-	-	-	-	109120	4	33.0077	19	156.787
HMP	SRS017247	27290	71360423	7854	62.03	feces	-	-	-	-	-	-	-	-	-	63100	0	0	24	336.321
HMP	SRS017248	8774	35790617	11704	0	feces	-	-	-	-	-	-	-	-	-	30192	0	0	19	530.865
HMP	SRS017279	40783	73440477	2838	0	dorsum of tongue	-	-	-	-	-	-	-	-	-	67265	13	177.014	7	95.3153
HMP	SRS017307	77375	167935589	4195	58.28	feces	-	-	-	-	-	-	-	-	-	151667	4	23.8187	31	184.595
HMP	SRS017324	49893	104015296	3741	0	dorsum of tongue	-	-	-	-	-	-	-	-	-	94454	14	134.596	18	173.051
HMP	SRS017326	14316	21361897	1895	0	buccal mucosa	-	-	-	-	-	-	-	-	-	19145	6	280.874	2	93.6246
HMP	SRS017330	15111	29190152	2868	0	gingiva	-	-	-	-	-	-	-	-	-	28280	8	274.065	2	68.5163
HMP	SRS017375	8486	27115246	17007	0	feces	-	-	-	-	-	-	-	-	-	24354	0	0	8	295.037
HMP	SRS017381	51265	98353617	3262	0	dorsum of tongue	-	-	-	-	-	-	-	-	-	87794	12	122.009	13	132.176
HMP	SRS017383	14952	23658941	2178	0	buccal mucosa	-	-	-	-	-	-	-	-	-	21976	4	169.069	2	84.5346
HMP	SRS017387	32129	51121074	2579	73.3	gingiva	-	-	-	-	-	-	-	-	-	46483	5	97.807	4	78.2456
HMP	SRS017433	45287	124630103	7385	39.39	feces	-	-	-	-	-	-	-	-	-	109279	7	56.1662	32	256.76
HMP	SRS017497	3446	13504260	14448	28.27	vagina (orifice and posterior)	-	-	-	-	-	-	-	-	-	11581	1	74.0507	2	148.101
HMP	SRS017521	108039	213313779	3687	34.69	feces	-	-	-	-	-	-	-	-	-	197982	16	75.0069	43	201.581
HMP	SRS017622	6226	31637058	40152	0	feces	-	-	-	-	-	-	-	-	-	26964	0	0	15	474.128
HMP	SRS017634	74725	109513235	1877	0	gingiva	-	-	-	-	-	-	-	-	-	102667	7	63.9192	8	73.0505
HMP	SRS017701	47860	127817696	6602	56.03	feces	-	-	-	-	-	-	-	-	-	111429	1	7.82364	40	312.946
HMP	SRS017745	20102	47834245	7281	0	feces	-	-	-	-	-	-	-	-	-	40930	1	20.9055	16	334.488
HMP	SRS017751	43911	69896096	2185	0	dorsum of tongue	-	-	-	-	-	-	-	-	-	63109	11	157.376	9	128.763
HMP	SRS017753	14105	20473008	1810	0	buccal mucosa	-	-	-	-	-	-	-	-	-	19251	5	244.224	3	146.534
HMP	SRS017821	71411	159580799	4587	59.52	feces	-	-	-	-	-	-	-	-	-	144971	2	12.5328	32	200.525
HMP	SRS017859	26115	73255264	8071	0	feces	-	-	-	-	-	-	-	-	-	64167	1	13.6509	19	259.367
HMP	SRS017916	44301	98500684	4919	50.33	feces	-	-	-	-	-	-	-	-	-	95919	3	30.4566	16	162.435
HMP	SRS018049	12120	40173682	12299	0	feces	-	-	-	-	-	-	-	-	-	34736	0	0	14	348.487
HMP	SRS018055	37576	78724057	3967	0	dorsum of tongue	-	-	-	-	-	-	-	-	-	70758	14	177.836	10	127.026
HMP	SRS018061	27467	71053363	6776	0	gingiva	-	-	-	-	-	-	-	-	-	66832	10	140.739	5	70.3696
HMP	SRS018133	29445	86221666	7205	63.4	feces	-	-	-	-	-	-	-	-	-	73969	0	0	30	347.94
HMP	SRS018313	37135	81733394	5712	21.53	feces	-	-	-	-	-	-	-	-	-	75308	5	61.1745	14	171.289
HMP	SRS018351	45649	130254721	6958	56	feces	-	-	-	-	-	-	-	-	-	120667	7	53.7409	21	161.223
HMP	SRS018427	74515	147247847	3731	48.91	feces	-	-	-	-	-	-	-	-	-	134679	5	33.9564	26	176.573
HMP	SRS018541	37272	102073859	12633	0	feces	-	-	-	-	-	-	-	-	-	93193	2	19.5937	23	225.327
HMP	SRS018575	27505	72074439	9372	27.23	feces	-	-	-	-	-	-	-	-	-	65194	3	41.6236	22	305.24
HMP	SRS018602	49964	96816667	3497	0	gingiva	-	-	-	-	-	-	-	-	-	93400	12	123.946	4	41.3152
HMP	SRS018606	34424	93362389	12090	0	feces	-	-	-	-	-	-	-	-	-	85789	6	64.2657	26	278.485
HMP	SRS018610	46151	103435775	3991	0	dorsum of tongue	-	-	-	-	-	-	-	-	-	94765	17	164.353	7	67.6748
HMP	SRS018612	11617	30754514	5597	0	buccal mucosa	-	-	-	-	-	-	-	-	-	28254	9	292.64	4	130.062
HMP	SRS018616	17095	61842852	10644	0	gingiva	-	-	-	-	-	-	-	-	-	58758	8	129.36	8	129.36
HMP	SRS018623	49425	141314461	9697	0	feces	-	-	-	-	-	-	-	-	-	128567	5	35.3821	30	212.292
HMP	SRS018656	35603	83747733	6388	23.46	feces	-	-	-	-	-	-	-	-	-	76909	2	23.8812	17	202.991
HMP	SRS018679	42521	118203520	6262	0	dorsum of tongue	-	-	-	-	-	-	-	-	-	108576	17	143.82	17	143.82
HMP	SRS018691	34425	76185403	4203	0	gingiva	-	-	-	-	-	-	-	-	-	73243	7	91.8811	7	91.8811
HMP	SRS018732	32727	82953240	8427	0	feces	-	-	-	-	-	-	-	-	-	76323	3	36.165	18	216.99
HMP	SRS018742	17169	28550346	2340	0	buccal mucosa	-	-	-	-	-	-	-	-	-	26512	10	350.258	3	105.078
HMP	SRS018750	84297	170745847	3500	0	gingiva	-	-	-	-	-	-	-	-	-	160675	17	99.5632	15	87.8499
HMP	SRS018794	10762	24253063	4034	0	buccal mucosa	-	-	-	-	-	-	-	-	-	21863	3	123.696	3	123.696
HMP	SRS018802	20383	38371374	2745	0	gingiva	-	-	-	-	-	-	-	-	-	37904	6	156.367	3	78.1833
HMP	SRS018817	58303	125346034	4271	39.12	feces	-	-	-	-	-	-	-	-	-	115275	4	31.9117	26	207.426
HMP	SRS018820	55553	120623779	3767	0	dorsum of tongue	-	-	-	-	-	-	-	-	-	109210	17	140.934	14	116.063
HMP	SRS018822	31157	50775308	2240	0	buccal mucosa	-	-	-	-	-	-	-	-	-	46777	11	216.641	4	78.7784
HMP	SRS018826	134458	252139778	3085	0	gingiva	-	-	-	-	-	-	-	-	-	235070	22	87.2532	15	59.4908
HMP	SRS018836	62631	169809563	8188	0	feces	-	-	-	-	-	-	-	-	-	157569	4	23.5558	31	182.557
HMP	SRS018875	73012	137262002	2965	0	dorsum of tongue	-	-	-	-	-	-	-	-	-	125100	17	123.851	15	109.28
HMP	SRS018888	25678	101322469	10698	0	feces	-	-	-	-	-	-	-	-	-	89263	3	29.6084	30	296.084
HMP	SRS018923	39740	112320449	6570	0	dorsum of tongue	-	-	-	-	-	-	-	-	-	101908	19	169.159	15	133.546
HMP	SRS018925	12733	34668077	5469	0	buccal mucosa	-	-	-	-	-	-	-	-	-	33145	6	173.07	7	201.915
HMP	SRS018929	34625	64599356	2893	0	gingiva	-	-	-	-	-	-	-	-	-	62299	12	185.76	4	61.9201
HMP	SRS018936	39060	91623609	6873	0	feces	-	-	-	-	-	-	-	-	-	83510	3	32.7427	22	240.113
HMP	SRS018978	10131	23557675	4397	44.1	retroauricular crease (left and right)	-	-	-	-	-	-	-	-	-	21173	2	84.898	2	84.898
HMP	SRS019014	18497	77746158	15274	0	feces	-	-	-	-	-	-	-	-	-	66052	2	25.7247	30	385.871
HMP	SRS019015	6142	12893205	6506	42.95	retroauricular crease (left and right)	-	-	-	-	-	-	-	-	-	12152	1	77.5602	0	0
HMP	SRS019022	68998	118186279	2417	0	dorsum of tongue	-	-	-	-	-	-	-	-	-	108354	12	101.535	12	101.535
HMP	SRS019030	45940	123765734	6890	59.88	feces	-	-	-	-	-	-	-	-	-	110722	5	40.3989	33	266.633
HMP	SRS019033	5824	12381969	3890	44.68	retroauricular crease (left and right)	-	-	-	-	-	-	-	-	-	11746	1	80.7626	0	0
HMP	SRS019062	38237	97638686	6853	0	feces	-	-	-	-	-	-	-	-	-	88420	2	20.4837	24	245.804
HMP	SRS019063	34926	35927768	1022	25.03	retroauricular crease (left and right)	-	-	-	-	-	-	-	-	-	23749	0	0	1	27.8336
HMP	SRS019064	33715	65329400	2680	29.43	retroauricular crease (left and right)	-	-	-	-	-	-	-	-	-	42407	1	15.307	1	15.307
HMP	SRS019090	82577	185143986	4696	0	feces	-	-	-	-	-	-	-	-	-	174102	8	43.2096	29	156.635
HMP	SRS019161	88427	208603718	5057	59.88	feces	-	-	-	-	-	-	-	-	-	191473	5	23.9689	39	186.957
HMP	SRS019176	49866	77722955	2064	0	gingiva	-	-	-	-	-	-	-	-	-	74730	11	141.528	8	102.93
HMP	SRS019178	20369	66592733	10193	0	feces	-	-	-	-	-	-	-	-	-	58762	1	15.0167	19	285.316
HMP	SRS019219	72505	154339604	3498	0	dorsum of tongue	-	-	-	-	-	-	-	-	-	141460	14	90.7091	15	97.1883
HMP	SRS019267	25424	82399528	8971	28.4	feces	-	-	-	-	-	-	-	-	-	73518	2	24.272	18	218.448
HMP	SRS019270	44406	87557338	3089	0	dorsum of tongue	-	-	-	-	-	-	-	-	-	81232	17	194.158	10	114.211
HMP	SRS019272	18508	28551335	2028	0	buccal mucosa	-	-	-	-	-	-	-	-	-	26867	7	245.172	4	140.099
HMP	SRS019276	74618	130848288	2520	0	gingiva	-	-	-	-	-	-	-	-	-	124526	14	106.994	8	61.1395
HMP	SRS019285	10889	19482942	5072	0	vagina (orifice and posterior)	-	-	-	-	-	-	-	-	-	17971	0	0	4	205.308
HMP	SRS019286	24999	60195336	6246	0	feces	-	-	-	-	-	-	-	-	-	53969	1	16.6126	14	232.576
HMP	SRS019348	52696	117468471	4098	0	dorsum of tongue	-	-	-	-	-	-	-	-	-	106153	16	136.207	20	170.258
HMP	SRS019352	10737	18159346	2583	0	buccal mucosa	-	-	-	-	-	-	-	-	-	16945	4	220.272	0	0
HMP	SRS019360	18056	42075005	4689	0	gingiva	-	-	-	-	-	-	-	-	-	40416	5	118.835	5	118.835
HMP	SRS019397	32679	119460936	12464	57.62	feces	-	-	-	-	-	-	-	-	-	105778	6	50.2256	36	301.354
HMP	SRS019428	24444	100026716	17806	0	feces	-	-	-	-	-	-	-	-	-	87315	5	49.9866	31	309.917
HMP	SRS019437	37564	108343673	7445	0	dorsum of tongue	-	-	-	-	-	-	-	-	-	99254	12	110.759	20	184.598
HMP	SRS019439	7719	14118434	2704	0	buccal mucosa	-	-	-	-	-	-	-	-	-	12864	3	212.488	1	70.8294
HMP	SRS019443	7975	18154929	5898	0	gingiva	-	-	-	-	-	-	-	-	-	17446	1	55.0815	1	55.0815
HMP	SRS019445	78565	200746664	5971	0	feces	-	-	-	-	-	-	-	-	-	189715	9	44.8326	39	194.275
HMP	SRS019488	46027	121971478	5751	0	dorsum of tongue	-	-	-	-	-	-	-	-	-	110547	18	147.575	18	147.575
HMP	SRS019490	9238	16650749	2791	0	buccal mucosa	-	-	-	-	-	-	-	-	-	15737	6	360.344	4	240.229
HMP	SRS019494	50096	121381914	5010	0	gingiva	-	-	-	-	-	-	-	-	-	114569	14	115.338	14	115.338
HMP	SRS019601	69313	150528436	4093	43.22	feces	-	-	-	-	-	-	-	-	-	139106	6	39.8596	51	338.806
HMP	SRS019638	40484	129429756	11004	0	feces	-	-	-	-	-	-	-	-	-	118890	6	46.3572	50	386.31
HMP	SRS019685	93411	172225760	2902	57.86	feces	-	-	-	-	-	-	-	-	-	163828	3	17.419	29	168.384
HMP	SRS019693	33114	84809484	9160	0	feces	-	-	-	-	-	-	-	-	-	80996	3	35.3734	16	188.658
HMP	SRS019696	65382	146503157	4212	0	dorsum of tongue	-	-	-	-	-	-	-	-	-	132244	13	88.7353	19	129.69
HMP	SRS019787	33219	94596510	6847	35.31	feces	-	-	-	-	-	-	-	-	-	83714	4	42.2849	25	264.28
HMP	SRS019792	30265	102868673	8840	0	dorsum of tongue	-	-	-	-	-	-	-	-	-	94455	16	155.538	16	155.538
HMP	SRS019798	43390	90516404	3847	0	gingiva	-	-	-	-	-	-	-	-	-	87834	7	77.334	6	66.2863
HMP	SRS019808	54561	113065559	4064	0	feces	-	-	-	-	-	-	-	-	-	106587	3	26.5333	14	123.822
HMP	SRS019910	58746	93386745	2241	47.2	feces	-	-	-	-	-	-	-	-	-	84867	4	42.8326	21	224.871
HMP	SRS019968	48003	105562179	5320	34.36	feces	-	-	-	-	-	-	-	-	-	96947	3	28.4193	30	284.193
HMP	SRS019986	8159	13192457	2432	12.38	external naris	-	-	-	-	-	-	-	-	-	11914	0	0	0	0
HMP	SRS020222	16951	21672774	1476	93.03	buccal mucosa	-	-	-	-	-	-	-	-	-	19724	4	184.563	1	46.1408
HMP	SRS020233	122636	260289461	4246	54.21	feces	-	-	-	-	-	-	-	-	-	237475	8	30.735	50	192.094
HMP	SRS020271	18231	51792444	6862	0	feces	-	-	-	-	-	-	-	-	-	44589	0	0	18	347.541
HMP	SRS020277	24330	45597181	2823	0	dorsum of tongue	-	-	-	-	-	-	-	-	-	41507	11	241.243	6	131.587
HMP	SRS020283	44507	60304833	1611	0	gingiva	-	-	-	-	-	-	-	-	-	54305	2	33.1648	4	66.3297
HMP	SRS020328	83140	195238491	5209	50.42	feces	-	-	-	-	-	-	-	-	-	183168	6	30.7316	40	204.878
HMP	SRS020394	47268	122462061	6372	0	feces	-	-	-	-	-	-	-	-	-	111838	2	16.3316	22	179.647
HMP	SRS020400	37503	71964310	3255	0	dorsum of tongue	-	-	-	-	-	-	-	-	-	65385	9	125.062	11	152.854
HMP	SRS020406	54159	99646273	2817	0	gingiva	-	-	-	-	-	-	-	-	-	96338	8	80.284	8	80.284
HMP	SRS020412	5874	10823755	3085	0	external naris	-	-	-	-	-	-	-	-	-	10711	1	92.3894	1	92.3894
HMP	SRS020508	10458	31854581	15351	0	feces	-	-	-	-	-	-	-	-	-	27504	0	0	10	313.927
HMP	SRS020540	35872	86523988	5838	0	dorsum of tongue	-	-	-	-	-	-	-	-	-	77652	16	184.92	16	184.92
HMP	SRS020622	20293	65761380	10933	66.48	feces	-	-	-	-	-	-	-	-	-	56336	1	15.2065	26	395.369
HMP	SRS020869	88378	196463673	4874	42.09	feces	-	-	-	-	-	-	-	-	-	181105	8	40.72	41	208.69
HMP	SRS021153	21791	53661357	10507	25.98	feces	-	-	-	-	-	-	-	-	-	49528	2	37.2708	19	354.072
HMP	SRS021219	30255	89707425	7519	53.45	feces	-	-	-	-	-	-	-	-	-	78692	2	22.2947	36	401.305
HMP	SRS021484	68536	166616115	4851	51.98	feces	-	-	-	-	-	-	-	-	-	151732	2	12.0036	42	252.076
HMP	SRS021948	82233	185926417	4279	52.74	feces	-	-	-	-	-	-	-	-	-	165132	5	26.8924	44	236.653
HMP	SRS022071	87407	191002586	4955	47.79	feces	-	-	-	-	-	-	-	-	-	178190	8	41.8842	25	130.888
HMP	SRS022137	52516	134683116	7501	62.03	feces	-	-	-	-	-	-	-	-	-	122933	3	22.2745	22	163.346
HMP	SRS022524	43753	94865368	4478	75.54	feces	-	-	-	-	-	-	-	-	-	86286	2	21.0825	22	231.908
HMP	SRS022609	107610	240191094	4543	56.47	feces	-	-	-	-	-	-	-	-	-	216462	5	20.8168	48	199.841
HMP	SRS022713	18989	60939859	9423	97.23	feces	-	-	-	-	-	-	-	-	-	54025	1	16.4096	24	393.831
HMP	SRS023346	23286	63288755	6840	75.07	feces	-	-	-	-	-	-	-	-	-	56580	1	15.8006	16	252.81
HMP	SRS023526	86513	189018068	4573	48.22	feces	-	-	-	-	-	-	-	-	-	171340	8	42.324	36	190.458
HMP	SRS023583	41488	103376615	5371	65.73	feces	-	-	-	-	-	-	-	-	-	87839	2	19.3467	30	290.201
HMP	SRS023604	14341	57713361	12057	91.43	vagina (orifice and posterior)	-	-	-	-	-	-	-	-	-	49439	4	69.308	8	138.616
HMP	SRS023715	67984	162276286	7109	0	feces	-	-	-	-	-	-	-	-	-	148065	8	49.2986	46	283.467
HMP	SRS023829	7625	37657649	20601	36.59	feces	-	-	-	-	-	-	-	-	-	32194	3	79.6651	13	345.215
HMP	SRS023841	45578	79796260	2600	84.69	gingiva	-	-	-	-	-	-	-	-	-	75413	7	87.7234	5	62.6596
HMP	SRS023914	65892	172218468	6260	39.06	feces	-	-	-	-	-	-	-	-	-	162438	4	23.2263	51	296.135
HMP	SRS023971	20589	61557355	12278	16.24	feces	-	-	-	-	-	-	-	-	-	55322	1	16.245	16	259.92
HMP	SRS024009	33032	94237915	8302	43.11	feces	-	-	-	-	-	-	-	-	-	84932	3	31.8343	30	318.343
HMP	SRS024075	37760	122613261	11926	65.6	feces	-	-	-	-	-	-	-	-	-	110774	2	16.3114	37	301.762
HMP	SRS024076	18477	44158016	7320	0	feces	-	-	-	-	-	-	-	-	-	37688	0	0	12	271.751
HMP	SRS024081	78152	168031021	3700	0	dorsum of tongue	-	-	-	-	-	-	-	-	-	152921	20	119.026	14	83.3179
HMP	SRS024107	64961	124149559	3105	0	dorsum of tongue	-	-	-	-	-	-	-	-	-	112861	17	136.932	19	153.041
HMP	SRS024132	112611	235004645	4267	36.22	feces	-	-	-	-	-	-	-	-	-	217760	7	29.7866	39	165.954
HMP	SRS024265	36454	72884320	3627	30.34	feces	-	-	-	-	-	-	-	-	-	82158	2	27.4407	21	288.128
HMP	SRS024331	83555	169794878	3414	71.45	feces	-	-	-	-	-	-	-	-	-	150242	3	17.6684	30	176.684
HMP	SRS024388	36036	88521549	5432	54.79	feces	-	-	-	-	-	-	-	-	-	78632	1	11.2967	24	271.12
HMP	SRS024424	3710	11361078	8732	47.56	external naris	-	-	-	-	-	-	-	-	-	10673	2	176.04	2	176.04
HMP	SRS024435	96926	225330997	4814	48.78	feces	-	-	-	-	-	-	-	-	-	206794	5	22.1896	40	177.517
HMP	SRS024482	10213	24006686	5723	63.82	retroauricular crease (left and right)	-	-	-	-	-	-	-	-	-	21195	1	41.6551	2	83.3101
HMP	SRS024492	50816	123432391	5841	0	feces	-	-	-	-	-	-	-	-	-	110692	3	24.3048	27	218.743
HMP	SRS024498	58666	101960511	2543	0	dorsum of tongue	-	-	-	-	-	-	-	-	-	93331	14	137.308	11	107.885
HMP	SRS024500	7605	13961167	2645	0	buccal mucosa	-	-	-	-	-	-	-	-	-	12576	5	358.136	3	214.882
HMP	SRS024504	53835	103875386	3309	0	gingiva	-	-	-	-	-	-	-	-	-	99227	13	125.15	8	77.0154
HMP	SRS024549	21272	59007443	10508	49.12	feces	-	-	-	-	-	-	-	-	-	52343	2	33.894	18	305.046
HMP	SRS024598	2917	17133712	35660	90.97	retroauricular crease (left and right)	-	-	-	-	-	-	-	-	-	14229	1	58.3645	2	116.729
HMP	SRS024625	49526	114351168	4239	44.04	feces	-	-	-	-	-	-	-	-	-	100968	2	17.49	36	314.82
HMP	SRS024663	41919	107005363	5557	62.41	feces	-	-	-	-	-	-	-	-	-	97658	1	9.34533	27	252.324
HMP	SRS042231	29823	85736009	7159	0	feces	-	-	-	-	-	-	-	-	-	75181	1	11.6637	34	396.566
HMP	SRS042284	21671	62297487	8526	21.21	feces	-	-	-	-	-	-	-	-	-	55233	2	32.104	22	353.144
HMP	SRS042307	19270	40232380	3327	0	gingiva	-	-	-	-	-	-	-	-	-	38976	7	173.989	3	74.5668
HMP	SRS042589	55134	136547817	5057	0	dorsum of tongue	-	-	-	-	-	-	-	-	-	123896	23	168.439	18	131.822
HMP	SRS042600	25556	46377001	2832	0	feces	-	-	-	-	-	-	-	-	-	41031	0	0	7	150.937
HMP	SRS042628	76736	161733337	4037	0	feces	-	-	-	-	-	-	-	-	-	154165	7	43.2811	28	173.124
HMP	SRS042690	56183	136902649	5459	0	feces	-	-	-	-	-	-	-	-	-	125256	4	29.2178	25	182.612
HMP	SRS042691	33927	78484731	4491	0	buccal mucosa	-	-	-	-	-	-	-	-	-	74162	12	152.896	6	76.448
HMP	SRS042893	23345	67498622	9306	0	feces	-	-	-	-	-	-	-	-	-	60966	1	14.8151	18	266.672
HMP	SRS042966	53941	117481319	5184	0	feces	-	-	-	-	-	-	-	-	-	110332	3	25.536	23	195.776
HMP	SRS042967	34121	118348124	12265	0	feces	-	-	-	-	-	-	-	-	-	107449	5	42.2482	31	261.939
HMP	SRS043001	31218	79733388	7581	51.91	feces	-	-	-	-	-	-	-	-	-	72858	1	12.5418	19	238.294
HMP	SRS043083	44152	70869070	2199	0	gingiva	-	-	-	-	-	-	-	-	-	68013	6	84.6632	2	28.2211
HMP	SRS043275	45232	102189323	3813	0	dorsum of tongue	-	-	-	-	-	-	-	-	-	94278	17	166.358	16	156.572
HMP	SRS043411	48013	119048194	7220	42.8	feces	-	-	-	-	-	-	-	-	-	111590	5	41.9998	20	167.999
HMP	SRS043451	9408	22402158	5589	94.2	external naris	-	-	-	-	-	-	-	-	-	21357	2	89.2771	5	223.193
HMP	SRS043454	61839	121542823	3195	0	gingiva	-	-	-	-	-	-	-	-	-	111924	17	139.868	14	115.186
HMP	SRS043461	36494	82661159	3992	0	dorsum of tongue	-	-	-	-	-	-	-	-	-	75741	11	133.073	11	133.073
HMP	SRS043494	49382	111494666	4128	0	dorsum of tongue	-	-	-	-	-	-	-	-	-	101398	23	206.288	13	116.598
HMP	SRS043610	15863	76485956	8327	25.07	retroauricular crease (left and right)	-	-	-	-	-	-	-	-	-	49188	0	0	1	13.0743
HMP	SRS043667	20243	66375384	7680	83.09	feces	-	-	-	-	-	-	-	-	-	57805	4	60.2633	16	241.053
HMP	SRS043701	47860	110423773	5940	62.34	feces	-	-	-	-	-	-	-	-	-	99450	5	45.2801	18	163.008
HMP	SRS043729	43329	81561095	3340	0	gingiva	-	-	-	-	-	-	-	-	-	78054	11	134.868	9	110.347
HMP	SRS043768	73070	173622864	7083	0	feces	-	-	-	-	-	-	-	-	-	163497	6	34.5577	43	247.663
HMP	SRS043807	31278	62147140	3237	0	buccal mucosa	-	-	-	-	-	-	-	-	-	58460	12	193.09	10	160.908
HMP	SRS043841	34773	91092262	8167	0	feces	-	-	-	-	-	-	-	-	-	84747	3	32.9336	18	197.602
HMP	SRS043867	15160	34734567	4436	0	gingiva	-	-	-	-	-	-	-	-	-	33042	5	143.949	4	115.159
HMP	SRS043942	36241	61650273	2299	0	dorsum of tongue	-	-	-	-	-	-	-	-	-	57758	12	194.646	4	64.8821
HMP	SRS044365	37950	85614338	5174	0	feces	-	-	-	-	-	-	-	-	-	77863	1	11.6803	18	210.245
HMP	SRS044474	5018	12324138	4724	2.51	external naris	-	-	-	-	-	-	-	-	-	11681	3	243.425	4	324.566
HMP	SRS044535	57072	158168057	7251	0	feces	-	-	-	-	-	-	-	-	-	143404	5	31.6119	34	214.961
HMP	SRS044973	21964	55707270	7410	0	feces	-	-	-	-	-	-	-	-	-	48359	0	0	12	215.412
HMP	SRS045004	69880	142814018	3312	83.47	feces	-	-	-	-	-	-	-	-	-	127553	4	28.0085	34	238.072
HMP	SRS045195	31579	71062226	8785	0	feces	-	-	-	-	-	-	-	-	-	64176	3	42.2165	18	253.299
HMP	SRS045244	27258	89325288	11893	0	feces	-	-	-	-	-	-	-	-	-	79714	5	55.9752	26	291.071
HMP	SRS045313	23352	30610852	1579	99.96	gingiva	-	-	-	-	-	-	-	-	-	27369	4	130.673	0	0
HMP	SRS045324	43132	77245026	2640	0	feces	-	-	-	-	-	-	-	-	-	71198	18	233.025	11	142.404
HMP	SRS045528	66240	171264920	5676	55.16	feces	-	-	-	-	-	-	-	-	-	159585	9	52.5502	43	251.073
HMP	SRS045588	34271	57525896	2353	0	gingiva	-	-	-	-	-	-	-	-	-	55726	3	52.1504	1	17.3835
HMP	SRS045602	31971	80021610	5158	0	dorsum of tongue	-	-	-	-	-	-	-	-	-	71819	13	162.456	12	149.959
HMP	SRS045645	65168	160970590	4682	89.82	feces	-	-	-	-	-	-	-	-	-	143059	5	31.0616	32	198.794
HMP	SRS045713	51582	109346860	4012	61.34	feces	-	-	-	-	-	-	-	-	-	98260	4	36.5808	24	219.485
HMP	SRS045739	30561	89451286	9227	55.32	feces	-	-	-	-	-	-	-	-	-	78686	4	44.7171	37	413.633
HMP	SRS045763	47305	86292129	3034	0	gingiva	-	-	-	-	-	-	-	-	-	83695	12	139.063	5	57.9427
HMP	SRS045826	57587	146158428	6552	0	feces	-	-	-	-	-	-	-	-	-	134255	6	41.0513	31	212.099
HMP	SRS045936	51458	124210491	5279	0	feces	-	-	-	-	-	-	-	-	-	111852	2	16.1017	25	201.271
HMP	SRS045938	14231	36061923	11249	0	feces	-	-	-	-	-	-	-	-	-	30740	0	0	21	582.332
HMP	SRS046068	18172	69365857	14422	0	feces	-	-	-	-	-	-	-	-	-	60483	2	28.8326	20	288.326
HMP	SRS046369	47959	112818497	6218	0	feces	-	-	-	-	-	-	-	-	-	103072	6	53.1828	31	274.778
HMP	SRS046496	45510	104615009	4300	0	dorsum of tongue	-	-	-	-	-	-	-	-	-	96566	13	124.265	14	133.824
HMP	SRS046595	44870	77630674	2405	0	dorsum of tongue	-	-	-	-	-	-	-	-	-	71943	10	128.815	3	38.6445
HMP	SRS046712	13454	58995139	17262	0	feces	-	-	-	-	-	-	-	-	-	53116	5	84.7527	16	271.209
HMP	SRS046717	34994	117279339	11639	0	feces	-	-	-	-	-	-	-	-	-	106168	5	42.6333	25	213.166
HMP	SRS046810	457	12062735	80482	0	feces	-	-	-	-	-	-	-	-	-	10005	0	0	7	580.3
HMP	SRS047014	85327	187713958	4192	62.54	feces	-	-	-	-	-	-	-	-	-	174536	6	31.9635	37	197.108
HMP	SRS047044	47612	124559397	6285	42.95	feces	-	-	-	-	-	-	-	-	-	113263	3	24.0849	21	168.594
HMP	SRS047069	13108	40309979	13402	0	feces	-	-	-	-	-	-	-	-	-	35735	1	24.8078	11	272.885
HMP	SRS047126	32425	79738975	4898	0	gingiva	-	-	-	-	-	-	-	-	-	75971	13	163.032	8	100.327
HMP	SRS047219	64778	143595253	4038	0	dorsum of tongue	-	-	-	-	-	-	-	-	-	128802	20	139.28	20	139.28
HMP	SRS047225	5806	12190028	3778	3.41	external naris	-	-	-	-	-	-	-	-	-	11878	2	164.069	3	246.103
HMP	SRS047290	34553	67667090	3245	0	dorsum of tongue	-	-	-	-	-	-	-	-	-	61923	12	177.339	8	118.226
HMP	SRS047433	58315	150328455	6752	0	feces	-	-	-	-	-	-	-	-	-	139737	4	26.6084	36	239.476
HMP	SRS047741	40583	124237372	9056	0	feces	-	-	-	-	-	-	-	-	-	110194	7	56.3438	40	321.964
HMP	SRS048060	34555	121806815	12553	0	feces	-	-	-	-	-	-	-	-	-	111388	5	41.0486	34	279.131
HMP	SRS048164	71662	163836504	4904	61.34	feces	-	-	-	-	-	-	-	-	-	147352	7	42.7255	32	195.317
HMP	SRS048262	51619	131750939	8538	0	feces	-	-	-	-	-	-	-	-	-	119083	5	37.9504	25	189.752
HMP	SRS048307	19196	69077223	16553	0	feces	-	-	-	-	-	-	-	-	-	61798	4	57.9062	23	332.961
HMP	SRS048317	40519	109334900	5705	0	dorsum of tongue	-	-	-	-	-	-	-	-	-	100011	17	155.486	15	137.193
HMP	SRS048620	17983	34807435	3045	0	buccal mucosa	-	-	-	-	-	-	-	-	-	32272	13	373.483	3	86.1885
HMP	SRS048654	44211	122089533	6083	0	feces	-	-	-	-	-	-	-	-	-	111425	1	8.19071	28	229.34
HMP	SRS048744	57475	118096144	3511	0	dorsum of tongue	-	-	-	-	-	-	-	-	-	106125	14	118.547	18	152.418
HMP	SRS048870	54299	141882127	6867	61.76	feces	-	-	-	-	-	-	-	-	-	130423	4	28.1924	28	197.347
HMP	SRS048981	22363	72744428	10508	0	feces	-	-	-	-	-	-	-	-	-	62269	1	13.7468	28	384.909
HMP	SRS049164	77830	149210325	3065	0	feces	-	-	-	-	-	-	-	-	-	137604	5	33.5097	30	201.058
HMP	SRS049211	40334	91077944	4803	0	dorsum of tongue	-	-	-	-	-	-	-	-	-	82263	1	10.9796	34	373.307
HMP	SRS049392	47969	98363007	3356	0	gingiva	-	-	-	-	-	-	-	-	-	92548	10	101.664	12	121.997
HMP	SRS049402	45454	127013232	9687	36.24	feces	-	-	-	-	-	-	-	-	-	115500	10	78.732	29	228.323
HMP	SRS049446	37442	132477222	11911	0	feces	-	-	-	-	-	-	-	-	-	121663	5	37.7423	34	256.648
HMP	SRS049448	48111	96564303	3399	0	dorsum of tongue	-	-	-	-	-	-	-	-	-	88096	14	144.981	16	165.693
HMP	SRS049712	65846	130193562	3381	35	feces	-	-	-	-	-	-	-	-	-	119998	7	53.7661	22	168.979
HMP	SRS049773	79963	189366872	5853	0	feces	-	-	-	-	-	-	-	-	-	181028	7	36.9653	37	195.388
HMP	SRS049896	74421	169138212	4990	73.74	feces	-	-	-	-	-	-	-	-	-	153117	7	41.3863	38	224.668
HMP	SRS049900	45866	73783086	2283	83.77	feces	-	-	-	-	-	-	-	-	-	68002	1	13.5532	12	162.639
HMP	SRS049959	107378	258095595	5237	64.8	feces	-	-	-	-	-	-	-	-	-	239081	14	54.2435	63	244.096
HMP	SRS049995	74835	201857352	6853	61.94	feces	-	-	-	-	-	-	-	-	-	183116	4	19.816	59	292.286
HMP	SRS050026	35384	94610433	7354	48.25	feces	-	-	-	-	-	-	-	-	-	82238	2	21.1393	20	211.393
HMP	SRS050299	32225	95503269	6962	57.21	feces	-	-	-	-	-	-	-	-	-	82674	1	10.4708	43	450.246
HMP	SRS050422	84694	173080481	3821	63.63	feces	-	-	-	-	-	-	-	-	-	157994	10	57.7766	30	173.33
HMP	SRS050557	29596	43814796	1680	30.67	retroauricular crease (left and right)	-	-	-	-	-	-	-	-	-	27466	0	0	2	45.6467
HMP	SRS050669	70322	139374358	3299	0	dorsum of tongue	-	-	-	-	-	-	-	-	-	124880	21	150.673	22	157.848
HMP	SRS050752	71036	159171932	5160	55.28	feces	-	-	-	-	-	-	-	-	-	149755	8	50.2601	38	238.736
HMP	SRS050783	31604	54605112	2408	0	buccal mucosa	-	-	-	-	-	-	-	-	-	50745	15	274.7	3	54.9399
HMP	SRS050801	20695	47301079	4594	0	feces	-	-	-	-	-	-	-	-	-	41429	0	0	13	274.835
HMP	SRS050925	75578	196649937	5735	86.17	feces	-	-	-	-	-	-	-	-	-	180118	6	30.5111	41	208.492
HMP	SRS050941	56994	150689635	7450	0	feces	-	-	-	-	-	-	-	-	-	136974	7	46.4531	33	218.993
HMP	SRS050974	14033	29611984	3692	0	feces	-	-	-	-	-	-	-	-	-	27561	0	0	8	270.161
HMP	SRS050998	48430	102038254	4527	0	feces	-	-	-	-	-	-	-	-	-	95288	5	49.0012	14	137.203
HMP	SRS051031	80095	213001389	6569	38.39	feces	-	-	-	-	-	-	-	-	-	201852	5	23.474	28	131.455
HMP	SRS051060	77525	159394354	3465	0	dorsum of tongue	-	-	-	-	-	-	-	-	-	145363	16	100.38	20	125.475
HMP	SRS051228	42169	96470755	4149	0	gingiva	-	-	-	-	-	-	-	-	-	92671	13	134.756	9	93.2925
HMP	SRS051610	34180	90428290	7751	0	feces	-	-	-	-	-	-	-	-	-	84664	4	44.2339	21	232.228
HMP	SRS051786	4602	14746345	9122	41.52	buccal mucosa	-	-	-	-	-	-	-	-	-	13100	2	135.627	2	135.627
HMP	SRS051882	53604	125710457	5366	60.11	feces	-	-	-	-	-	-	-	-	-	115414	4	31.8192	28	222.734
HMP	SRS052027	46472	120672947	7162	63.17	feces	-	-	-	-	-	-	-	-	-	106568	5	41.4343	31	256.893
HMP	SRS052078	15089	53199090	13369	0	feces	-	-	-	-	-	-	-	-	-	45657	2	37.5946	19	357.149
HMP	SRS052095	41910	71964994	2492	0	gingiva	-	-	-	-	-	-	-	-	-	68770	4	55.5826	5	69.4782
HMP	SRS052570	32923	68547684	3922	0	dorsum of tongue	-	-	-	-	-	-	-	-	-	61870	10	145.884	13	189.649
HMP	SRS052576	9845	26977025	7472	0	feces	-	-	-	-	-	-	-	-	-	23692	0	0	9	333.617
HMP	SRS052604	43321	64149167	1977	98.1	gingiva	-	-	-	-	-	-	-	-	-	59020	4	62.3547	5	77.9433
HMP	SRS052697	96611	230477028	5866	46.51	feces	-	-	-	-	-	-	-	-	-	213360	6	26.033	43	186.57
HMP	SRS052859	4128	18782765	17778	48.62	vagina (orifice and posterior)	-	-	-	-	-	-	-	-	-	15976	5	266.201	3	159.721
HMP	SRS053087	19772	35070684	3328	0	feces	-	-	-	-	-	-	-	-	-	30168	0	0	7	199.597
HMP	SRS053214	50904	137115060	7889	0	feces	-	-	-	-	-	-	-	-	-	125718	8	58.3452	33	240.674
HMP	SRS053290	19470	49152386	11910	0	feces	-	-	-	-	-	-	-	-	-	42839	1	20.3449	14	284.828
HMP	SRS053335	48017	118352638	7189	25.84	feces	-	-	-	-	-	-	-	-	-	111951	2	16.8987	26	219.682
HMP	SRS053356	108670	196689462	2903	0	feces	-	-	-	-	-	-	-	-	-	190295	9	45.7574	53	269.46
HMP	SRS053398	62613	152558460	6279	67	feces	-	-	-	-	-	-	-	-	-	137723	5	32.7743	34	222.865
HMP	SRS053573	16965	51341137	12782	20.53	feces	-	-	-	-	-	-	-	-	-	46631	3	58.4327	15	292.163
HMP	SRS053583	64203	128768074	3194	0	dorsum of tongue	-	-	-	-	-	-	-	-	-	117618	19	147.552	12	93.1908
HMP	SRS053587	26790	78507834	14378	0	feces	-	-	-	-	-	-	-	-	-	70776	4	50.9503	21	267.489
HMP	SRS053649	52544	136978987	6307	58.16	feces	-	-	-	-	-	-	-	-	-	119226	4	29.2016	38	277.415
HMP	SRS053863	34894	69630283	3979	0	external naris	-	-	-	-	-	-	-	-	-	63306	4	57.4463	15	215.424
HMP	SRS053895	36896	70109933	3057	0	gingiva	-	-	-	-	-	-	-	-	-	66545	7	99.8432	2	28.5266
HMP	SRS054059	23382	53342531	5674	0	feces	-	-	-	-	-	-	-	-	-	49183	0	0	7	131.227
HMP	SRS054079	55040	110785435	3250	0	dorsum of tongue	-	-	-	-	-	-	-	-	-	102346	17	153.45	13	117.344
HMP	SRS054196	46607	94410822	3346	0	gingiva	-	-	-	-	-	-	-	-	-	90662	13	137.696	7	74.144
HMP	SRS054352	59558	146221769	6255	33.49	feces	-	-	-	-	-	-	-	-	-	130706	4	27.3557	27	184.651
HMP	SRS054590	14819	48534227	32293	13.11	feces	-	-	-	-	-	-	-	-	-	44504	1	20.604	7	144.228
HMP	SRS054753	21420	49796606	5355	0	feces	-	-	-	-	-	-	-	-	-	44731	2	40.1634	15	301.225
HMP	SRS054869	35405	89182963	7606	0	feces	-	-	-	-	-	-	-	-	-	78213	2	22.4258	21	235.471
HMP	SRS054905	58107	168981018	7391	0	feces	-	-	-	-	-	-	-	-	-	156771	7	41.4248	37	218.96
HMP	SRS054956	41767	99203149	5053	75.42	feces	-	-	-	-	-	-	-	-	-	95953	7	70.5623	14	141.125
HMP	SRS054995	14780	45019418	7746	0	gingiva	-	-	-	-	-	-	-	-	-	42404	6	133.276	3	66.6379
HMP	SRS055017	83363	191442081	5399	0	feces	-	-	-	-	-	-	-	-	-	180729	3	15.6705	33	172.376
HMP	SRS055018	4494	20125398	46098	0	vagina (orifice and posterior)	-	-	-	-	-	-	-	-	-	18106	0	0	6	298.131
HMP	SRS055288	50591	151061053	9299	0	feces	-	-	-	-	-	-	-	-	-	138589	6	39.719	34	225.075
HMP	SRS055533	26910	63983276	6314	64.2	feces	-	-	-	-	-	-	-	-	-	56747	4	62.5163	18	281.324
HMP	SRS055966	13846	56183932	26621	0	feces	-	-	-	-	-	-	-	-	-	50161	1	17.7987	18	320.376
HMP	SRS055982	44216	123944757	8734	57.46	feces	-	-	-	-	-	-	-	-	-	110881	4	32.2724	28	225.907
HMP	SRS056090	25581	68416981	5323	0	gingiva	-	-	-	-	-	-	-	-	-	65360	8	116.93	5	73.0813
HMP	SRS056113	49996	111340987	4284	0	gingiva	-	-	-	-	-	-	-	-	-	106630	13	116.758	9	80.8328
HMP	SRS056157	6780	16541956	4307	71.3	buccal mucosa	-	-	-	-	-	-	-	-	-	15436	7	423.166	4	241.809
HMP	SRS056259	63764	155522498	5313	74.93	feces	-	-	-	-	-	-	-	-	-	138496	5	32.1497	57	366.506
HMP	SRS056273	73912	173912643	5230	80.56	feces	-	-	-	-	-	-	-	-	-	159286	9	51.7501	29	166.75
HMP	SRS056327	53339	125209267	4407	0	dorsum of tongue	-	-	-	-	-	-	-	-	-	114762	15	119.799	16	127.786
HMP	SRS056447	37686	73422988	3082	0	gingiva	-	-	-	-	-	-	-	-	-	69652	10	136.197	6	81.7183
HMP	SRS056481	49141	136293329	8603	0	feces	-	-	-	-	-	-	-	-	-	127468	9	66.034	35	256.799
HMP	SRS056519	41897	109340575	5834	52.78	feces	-	-	-	-	-	-	-	-	-	99609	5	45.7287	26	237.789
HMP	SRS056537	139913	253043212	2736	0	gingiva	-	-	-	-	-	-	-	-	-	240230	20	79.0379	28	110.653
HMP	SRS056712	8373	19602155	11809	80.28	external naris	-	-	-	-	-	-	-	-	-	18418	2	102.03	2	102.03
HMP	SRS056896	62055	124081217	3614	0	dorsum of tongue	-	-	-	-	-	-	-	-	-	112652	14	112.829	22	177.303
HMP	SRS056951	44317	73896654	2362	0	gingiva	-	-	-	-	-	-	-	-	-	68448	10	135.324	6	81.1945
HMP	SRS057244	47151	98836838	3671	0	dorsum of tongue	-	-	-	-	-	-	-	-	-	89501	16	161.883	16	161.883
HMP	SRS057389	8897	16015930	2685	0	buccal mucosa	-	-	-	-	-	-	-	-	-	15079	4	249.751	2	124.876
HMP	SRS057478	22029	64105822	8673	0	feces	-	-	-	-	-	-	-	-	-	57400	2	31.1984	25	389.98
HMP	SRS057480	38488	67132952	2792	0	feces	-	-	-	-	-	-	-	-	-	60469	1	14.8958	16	238.333
HMP	SRS057490	50267	96164060	2963	0	gingiva	-	-	-	-	-	-	-	-	-	92719	11	114.388	9	93.5901
HMP	SRS057559	1947	16311161	59603	85.28	retroauricular crease (left and right)	-	-	-	-	-	-	-	-	-	13480	2	122.615	2	122.615
HMP	SRS057619	32551	68434305	3511	0	gingiva	-	-	-	-	-	-	-	-	-	66021	9	131.513	5	73.0628
HMP	SRS057717	20252	54551447	9085	86.89	feces	-	-	-	-	-	-	-	-	-	47680	3	54.994	22	403.289
HMP	SRS057886	60385	98636211	2351	0	gingiva	-	-	-	-	-	-	-	-	-	96571	10	101.383	4	40.5531
HMP	SRS057931	42569	82858111	3250	0	buccal mucosa	-	-	-	-	-	-	-	-	-	76602	15	181.032	10	120.688
HMP	SRS058070	75113	175503018	5260	57.41	feces	-	-	-	-	-	-	-	-	-	169383	8	45.5833	34	193.729
HMP	SRS058075	12932	16274006	1408	0	buccal mucosa	-	-	-	-	-	-	-	-	-	15291	5	307.238	1	61.4477
HMP	SRS058145	22235	32363583	1708	0	feces	-	-	-	-	-	-	-	-	-	31996	1	30.8989	4	123.596
HMP	SRS058221	7645	11325184	1767	96.79	retroauricular crease (left and right)	-	-	-	-	-	-	-	-	-	10510	2	176.598	2	176.598
HMP	SRS058268	5300	19545209	16547	0	feces	-	-	-	-	-	-	-	-	-	16403	0	0	11	562.798
HMP	SRS058723	27801	75707041	9942	21.79	feces	-	-	-	-	-	-	-	-	-	69417	3	39.6264	18	237.759
HMP	SRS058770	58944	144783813	5462	53.56	feces	-	-	-	-	-	-	-	-	-	128840	5	34.5342	35	241.74
HMP	SRS062418	20358	40329581	3572	0	gingiva	-	-	-	-	-	-	-	-	-	38173	5	123.978	1	24.7957
HMP	SRS062427	32104	75937115	6895	24.73	feces	-	-	-	-	-	-	-	-	-	67041	2	26.3376	25	329.22
HMP	SRS062654	60777	147714494	5306	0	feces	-	-	-	-	-	-	-	-	-	136157	6	40.6189	30	203.094
HMP	SRS062714	60506	126271857	3638	0	dorsum of tongue	-	-	-	-	-	-	-	-	-	116218	21	166.308	23	182.147
HMP	SRS062716	12535	30673883	4237	0	feces	-	-	-	-	-	-	-	-	-	26727	0	0	9	293.409
HMP	SRS062931	40197	70899566	2677	0	gingiva	-	-	-	-	-	-	-	-	-	68419	9	126.94	3	42.3134
HMP	SRS063127	18825	60035707	15113	0	feces	-	-	-	-	-	-	-	-	-	53775	3	49.9703	19	316.478
HMP	SRS063190	43924	114012368	10739	0	feces	-	-	-	-	-	-	-	-	-	106909	3	26.3129	26	228.045
HMP	SRS063246	53008	93373308	2541	0	gingiva	-	-	-	-	-	-	-	-	-	90168	8	85.6776	8	85.6776
HMP	SRS063351	13548	20876107	2053	99.13	palatine tonsil	-	-	-	-	-	-	-	-	-	17725	1	47.9017	1	47.9017
HMP	SRS063370	32916	103772317	9548	0	feces	-	-	-	-	-	-	-	-	-	91230	2	19.273	30	289.094
HMP	SRS063373	51393	99386661	2979	0	dorsum of tongue	-	-	-	-	-	-	-	-	-	92671	13	130.802	5	50.3086
HMP	SRS063413	18815	34980889	2652	0	buccal mucosa	-	-	-	-	-	-	-	-	-	32297	12	343.044	5	142.935
HMP	SRS063486	5758	11128393	3386	0	buccal mucosa	-	-	-	-	-	-	-	-	-	10132	4	359.441	3	269.581
HMP	SRS063489	25634	64581618	7897	52.84	feces	-	-	-	-	-	-	-	-	-	55907	1	15.4843	26	402.591
HMP	SRS063518	86953	163889487	3140	54.01	feces	-	-	-	-	-	-	-	-	-	156574	6	36.61	34	207.457
HMP	SRS063621	27853	50109019	2800	0	palatine tonsil	-	-	-	-	-	-	-	-	-	45103	5	99.7824	7	139.695
HMP	SRS063672	13473	27215518	3522	0	gingiva	-	-	-	-	-	-	-	-	-	25765	5	183.719	3	110.231
HMP	SRS063678	20007	35942908	2882	0	buccal mucosa	-	-	-	-	-	-	-	-	-	33363	4	111.288	3	83.4657
HMP	SRS063801	6496	11175944	2385	0	buccal mucosa	-	-	-	-	-	-	-	-	-	10644	5	447.39	1	89.4779
HMP	SRS063804	5776	15019712	8477	0	vagina (orifice and posterior)	-	-	-	-	-	-	-	-	-	13473	1	66.5792	1	66.5792
HMP	SRS063813	28111	53218546	3385	0	feces	-	-	-	-	-	-	-	-	-	47616	0	0	17	319.438
HMP	SRS063823	11277	13775835	1380	0	gingiva	-	-	-	-	-	-	-	-	-	13563	4	290.364	2	145.182
HMP	SRS063871	59808	121647699	3255	0	dorsum of tongue	-	-	-	-	-	-	-	-	-	110300	13	106.866	13	106.866
HMP	SRS063928	8014	35330307	23453	0	feces	-	-	-	-	-	-	-	-	-	29666	0	0	12	339.652
HMP	SRS063985	67517	152858151	4675	81.69	feces	-	-	-	-	-	-	-	-	-	144466	8	52.3361	26	170.092
HMP	SRS064022	25996	48969960	2841	0	palatine tonsil	-	-	-	-	-	-	-	-	-	44696	3	61.262	5	102.103
HMP	SRS064158	39594	75056094	3208	0	gingiva	-	-	-	-	-	-	-	-	-	74106	12	159.88	3	39.9701
HMP	SRS064197	11049	28921685	5554	0	gingiva	-	-	-	-	-	-	-	-	-	26253	7	242.033	3	103.728
HMP	SRS064232	19207	61783724	10616	0	feces	-	-	-	-	-	-	-	-	-	54747	0	0	16	258.968
HMP	SRS064234	14151	26401170	2847	0	buccal mucosa	-	-	-	-	-	-	-	-	-	24199	5	189.386	4	151.508
HMP	SRS064276	86436	209185526	5361	51.25	feces	-	-	-	-	-	-	-	-	-	196475	10	47.8045	34	162.535
HMP	SRS064466	13251	25893996	4181	0	gingiva	-	-	-	-	-	-	-	-	-	24968	1	38.619	3	115.857
HMP	SRS064482	6000	18776647	14424	0	palatine tonsil	-	-	-	-	-	-	-	-	-	16606	2	106.515	3	159.773
HMP	SRS064493	8220	22133103	7157	76.39	gingiva	-	-	-	-	-	-	-	-	-	20615	4	180.725	4	180.725
HMP	SRS064557	50028	101082488	3208	58.72	feces	-	-	-	-	-	-	-	-	-	90934	3	29.6787	26	257.216
HMP	SRS064617	14980	25319264	2371	0	buccal mucosa	-	-	-	-	-	-	-	-	-	24130	9	355.461	4	157.982
HMP	SRS064645	12870	49099276	17481	31.28	feces	-	-	-	-	-	-	-	-	-	43043	1	20.3669	14	285.137
HMP	SRS064662	29786	70374873	6630	0	feces	-	-	-	-	-	-	-	-	-	66360	0	0	24	341.031
HMP	SRS064757	59321	157215077	7500	0	feces	-	-	-	-	-	-	-	-	-	146863	2	12.7214	38	241.707
HMP	SRS064831	12080	20095363	2479	0	palatine tonsil	-	-	-	-	-	-	-	-	-	18430	0	0	5	248.814
HMP	SRS064937	50717	102911348	3273	0	gingiva	-	-	-	-	-	-	-	-	-	98854	18	174.908	7	68.0197
HMP	SRS064973	11470	43440552	11570	17.38	feces	-	-	-	-	-	-	-	-	-	36592	1	23.02	19	437.379
HMP	SRS064996	10906	22493837	3488	0	buccal mucosa	-	-	-	-	-	-	-	-	-	20779	7	311.196	5	222.283
HMP	SRS065091	45044	81645071	2943	0	dorsum of tongue	-	-	-	-	-	-	-	-	-	73219	14	171.474	12	146.978
HMP	SRS065176	40367	102412488	6837	0	feces	-	-	-	-	-	-	-	-	-	90021	0	0	33	322.226
HMP	SRS065278	63502	137973265	3871	0	dorsum of tongue	-	-	-	-	-	-	-	-	-	126114	17	123.212	15	108.717
HMP	SRS065299	29068	79039369	6070	0	dorsum of tongue	-	-	-	-	-	-	-	-	-	72306	13	164.475	16	202.431
HMP	SRS065306	15911	30140444	3162	0	palatine tonsil	-	-	-	-	-	-	-	-	-	26830	4	132.712	2	66.356
HMP	SRS065397	39393	109041237	6849	0	feces	-	-	-	-	-	-	-	-	-	98199	3	27.5125	28	256.784
HMP	SRS065504	86060	195291050	4502	71.15	feces	-	-	-	-	-	-	-	-	-	180287	6	30.7234	42	215.064
HMP	SRS065518	6134	13767418	4144	0	portion of saliva	-	-	-	-	-	-	-	-	-	13011	0	0	3	217.906
HMP	SRS065542	61394	104738807	2474	0	gingiva	-	-	-	-	-	-	-	-	-	99233	7	66.8329	10	95.4756
HMP	SRS074586	27667	47850366	3277	0	feces	-	-	-	-	-	-	-	-	-	44043	1	20.8985	10	208.985
HMP	SRS074592	24491	47989186	3321	0	dorsum of tongue	-	-	-	-	-	-	-	-	-	43146	7	145.866	9	187.542
HMP	SRS074598	45252	97576245	4121	0	gingiva	-	-	-	-	-	-	-	-	-	93044	10	102.484	5	51.242
HMP	SRS074670	24945	74883259	11164	59.83	feces	-	-	-	-	-	-	-	-	-	64763	1	13.3541	32	427.332
HMP	SRS074964	24849	72166765	10036	24.3	feces	-	-	-	-	-	-	-	-	-	65969	3	41.5704	20	277.136
HMP	SRS075021	22877	79837092	11077	0	feces	-	-	-	-	-	-	-	-	-	69521	3	37.5765	32	400.816
HMP	SRS075033	33342	71991546	4135	0	gingiva	-	-	-	-	-	-	-	-	-	68625	7	97.2336	6	83.3431
HMP	SRS075078	73051	165264817	5175	70.55	feces	-	-	-	-	-	-	-	-	-	152222	6	36.3054	35	211.781
HMP	SRS075092	7205	31430980	14817	86.45	retroauricular crease (left and right)	-	-	-	-	-	-	-	-	-	26881	1	31.8157	1	31.8157
HMP	SRS075341	61743	144501942	5493	54.55	feces	-	-	-	-	-	-	-	-	-	135743	2	13.8406	35	242.211
HMP	SRS075398	12598	46508139	11798	0	feces	-	-	-	-	-	-	-	-	-	40797	3	64.5048	15	322.524
HMP	SRS075399	7776	22056434	14815	0	feces	-	-	-	-	-	-	-	-	-	18261	1	45.3382	9	408.044
HMP	SRS075433	58058	116876452	3343	0	dorsum of tongue	-	-	-	-	-	-	-	-	-	105356	12	102.673	16	136.897
HMP	SRS075445	24833	64469995	4973	0	gingiva	-	-	-	-	-	-	-	-	-	61558	5	77.5555	9	139.6
HMP	SRS075716	24567	56777479	6108	0	feces	-	-	-	-	-	-	-	-	-	52830	4	70.4505	12	211.351
HMP	SRS075765	50899	118311345	4204	0	dorsum of tongue	-	-	-	-	-	-	-	-	-	107985	13	109.88	17	143.689
HMP	SRS075771	63333	134901506	3541	0	gingiva	-	-	-	-	-	-	-	-	-	128735	11	81.541	16	118.605
HMP	SRS075773	81841	210575926	7039	0	feces	-	-	-	-	-	-	-	-	-	195432	6	28.4933	37	175.709
HMP	SRS075813	33896	81495069	5143	0	dorsum of tongue	-	-	-	-	-	-	-	-	-	73403	13	159.519	11	134.977
HMP	SRS075815	40084	70863415	2669	0	buccal mucosa	-	-	-	-	-	-	-	-	-	64715	15	211.675	9	127.005
HMP	SRS075819	65817	142382764	3783	0	gingiva	-	-	-	-	-	-	-	-	-	136026	16	112.373	12	84.2799
HMP	SRS075821	57870	154890773	6437	0	feces	-	-	-	-	-	-	-	-	-	140993	2	12.9123	39	251.79
HMP	SRS075870	78533	159382219	3318	0	dorsum of tongue	-	-	-	-	-	-	-	-	-	144479	16	100.388	19	119.21
HMP	SRS075872	23212	48345008	3601	0	buccal mucosa	-	-	-	-	-	-	-	-	-	44071	10	206.847	9	186.162
HMP	SRS075876	37601	83575257	4228	0	gingiva	-	-	-	-	-	-	-	-	-	79544	15	179.479	6	71.7916
HMP	SRS075878	53506	154677855	8531	0	feces	-	-	-	-	-	-	-	-	-	141078	6	38.7903	42	271.532
HMP	SRS075883	6629	13500644	3514	0	external naris	-	-	-	-	-	-	-	-	-	13709	1	74.0705	3	222.212
HMP	SRS075947	66777	174439934	5445	0	dorsum of tongue	-	-	-	-	-	-	-	-	-	158353	20	114.653	19	108.92
HMP	SRS075950	8089	17499305	4270	0	buccal mucosa	-	-	-	-	-	-	-	-	-	16059	3	171.435	3	171.435
HMP	SRS075961	9845	11476524	1206	10.05	gingiva	-	-	-	-	-	-	-	-	-	11194	2	174.269	0	0
HMP	SRS075963	10818	22393630	4027	10.3	feces	-	-	-	-	-	-	-	-	-	19954	0	0	11	491.211
HMP	SRS075975	8808	18437115	4534	17.54	vagina (orifice and posterior)	-	-	-	-	-	-	-	-	-	16270	2	108.477	4	216.954
HMP	SRS075984	60106	157633204	6451	0	feces	-	-	-	-	-	-	-	-	-	144370	5	31.7192	31	196.659
HMP	SRS075987	74107	148392188	3379	0	dorsum of tongue	-	-	-	-	-	-	-	-	-	134276	20	134.778	18	121.3
HMP	SRS075993	35464	67282625	3209	0	gingiva	-	-	-	-	-	-	-	-	-	62887	8	118.901	6	89.1761
HMP	SRS076756	54195	127529280	5437	0	feces	-	-	-	-	-	-	-	-	-	114840	5	39.2067	25	196.033
HMP	SRS076764	67061	135215889	3295	0	dorsum of tongue	-	-	-	-	-	-	-	-	-	122947	20	147.912	13	96.1425
HMP	SRS076766	13570	19862992	1872	0	buccal mucosa	-	-	-	-	-	-	-	-	-	18822	4	201.38	3	151.035
HMP	SRS076770	52067	103494485	3531	0	gingiva	-	-	-	-	-	-	-	-	-	99421	11	106.286	10	96.6235
HMP	SRS076804	52286	141779417	9409	0	feces	-	-	-	-	-	-	-	-	-	131760	3	21.1596	33	232.756
HMP	SRS076815	44086	95871050	4124	0	dorsum of tongue	-	-	-	-	-	-	-	-	-	87231	14	146.029	11	114.737
HMP	SRS076821	60174	115511511	3214	0	gingiva	-	-	-	-	-	-	-	-	-	110474	16	138.514	14	121.2
HMP	SRS076868	69221	142434059	3550	0	dorsum of tongue	-	-	-	-	-	-	-	-	-	128733	16	112.333	20	140.416
HMP	SRS076870	16186	27426228	2361	0	buccal mucosa	-	-	-	-	-	-	-	-	-	25238	7	255.23	2	72.9229
HMP	SRS076874	48350	96228463	3248	0	gingiva	-	-	-	-	-	-	-	-	-	91949	12	124.703	13	135.095
HMP	SRS076876	9479	34055407	16370	0	feces	-	-	-	-	-	-	-	-	-	31045	2	58.7278	5	146.82
HMP	SRS076929	72039	114348170	2199	46.85	feces	-	-	-	-	-	-	-	-	-	110513	7	61.2165	23	201.14
HMP	SRS076976	48714	131931385	6703	0	feces	-	-	-	-	-	-	-	-	-	120751	7	53.0579	37	280.449
HMP	SRS077016	57937	127842414	3895	0	dorsum of tongue	-	-	-	-	-	-	-	-	-	115797	19	148.62	15	117.332
HMP	SRS077018	20380	30668861	1935	0	buccal mucosa	-	-	-	-	-	-	-	-	-	28234	9	293.457	5	163.032
HMP	SRS077022	73938	139732730	2892	0	gingiva	-	-	-	-	-	-	-	-	-	131791	21	150.287	11	78.7217
HMP	SRS077024	42151	118966515	9575	0	feces	-	-	-	-	-	-	-	-	-	108957	4	33.6229	35	294.2
HMP	SRS077032	4110	13350349	13038	0	vagina (orifice and posterior)	-	-	-	-	-	-	-	-	-	11252	0	0	1	74.9044
HMP	SRS077086	35576	107310658	8875	45.54	feces	-	-	-	-	-	-	-	-	-	93506	2	18.6375	30	279.562
HMP	SRS077095	18612	31499579	2349	0	buccal mucosa	-	-	-	-	-	-	-	-	-	30094	5	158.732	3	95.2394
HMP	SRS077117	34832	107543285	9479	0	feces	-	-	-	-	-	-	-	-	-	93984	1	9.29858	34	316.152
HMP	SRS077127	44990	119951280	9443	0	feces	-	-	-	-	-	-	-	-	-	107946	4	33.3469	26	216.755
HMP	SRS077194	68622	182564613	7736	99.49	feces	-	-	-	-	-	-	-	-	-	169244	11	60.2526	42	230.056
HMP	SRS077231	62870	134832823	4531	0	feces	-	-	-	-	-	-	-	-	-	124472	3	22.2498	20	148.332
HMP	SRS077239	57283	101749297	2713	0	dorsum of tongue	-	-	-	-	-	-	-	-	-	92380	13	127.765	12	117.937
HMP	SRS077241	29471	56126842	3068	0	buccal mucosa	-	-	-	-	-	-	-	-	-	52812	14	249.435	6	106.901
HMP	SRS077245	79891	169821945	3894	0	gingiva	-	-	-	-	-	-	-	-	-	159846	15	88.3278	15	88.3278
HMP	SRS077294	49730	134690083	7788	39.92	feces	-	-	-	-	-	-	-	-	-	122758	4	29.6978	33	245.007
HMP	SRS077303	25579	48022640	2942	0	buccal mucosa	-	-	-	-	-	-	-	-	-	43643	9	187.412	4	83.294
HMP	SRS077323	44200	125555852	8373	0	feces	-	-	-	-	-	-	-	-	-	114130	4	31.8583	33	262.831
HMP	SRS077327	45737	81759126	2565	0	dorsum of tongue	-	-	-	-	-	-	-	-	-	75427	13	159.004	12	146.773
HMP	SRS077335	24968	105507596	13831	20.55	feces	-	-	-	-	-	-	-	-	-	92869	7	66.3459	28	265.384
HMP	SRS077364	27112	103730809	15012	0	feces	-	-	-	-	-	-	-	-	-	92731	6	57.842	29	279.57
HMP	SRS077384	49495	111834005	4229	0	dorsum of tongue	-	-	-	-	-	-	-	-	-	102127	12	107.302	18	160.953
HMP	SRS077441	27327	59772055	4216	0	dorsum of tongue	-	-	-	-	-	-	-	-	-	54448	8	133.842	8	133.842
HMP	SRS077443	12229	27127025	4047	0	buccal mucosa	-	-	-	-	-	-	-	-	-	25215	5	184.318	2	73.7272
HMP	SRS077447	44081	89972195	3562	0	gingiva	-	-	-	-	-	-	-	-	-	86945	8	88.9164	6	66.6873
HMP	SRS077454	50045	111992930	4544	0	feces	-	-	-	-	-	-	-	-	-	102708	10	89.2914	22	196.441
HMP	SRS077502	47011	138051433	8547	45.8	feces	-	-	-	-	-	-	-	-	-	128645	7	50.7057	18	130.386
HMP	SRS077533	44242	132497603	8679	0	feces	-	-	-	-	-	-	-	-	-	123505	7	52.8311	17	128.304
HMP	SRS077549	63674	108507764	2351	0	gingiva	-	-	-	-	-	-	-	-	-	104917	15	138.239	5	46.0797
HMP	SRS077552	63569	145105947	5384	75.05	feces	-	-	-	-	-	-	-	-	-	134141	6	41.3491	31	213.637
HMP	SRS077568	48467	113246631	4529	0	dorsum of tongue	-	-	-	-	-	-	-	-	-	103358	18	158.945	12	105.963
HMP	SRS077571	19745	28674394	1858	0	buccal mucosa	-	-	-	-	-	-	-	-	-	26841	6	209.246	1	34.8743
HMP	SRS077589	25378	81657192	9034	0	feces	-	-	-	-	-	-	-	-	-	70994	2	24.4926	26	318.404
HMP	SRS077633	64519	132289239	3517	0	dorsum of tongue	-	-	-	-	-	-	-	-	-	120375	14	105.829	15	113.388
HMP	SRS077635	10569	13766154	1527	0	buccal mucosa	-	-	-	-	-	-	-	-	-	13051	3	217.926	1	72.6419
HMP	SRS077639	64941	117241401	2685	0	gingiva	-	-	-	-	-	-	-	-	-	111868	15	127.941	9	76.7647
HMP	SRS077641	58254	135533724	4683	0	feces	-	-	-	-	-	-	-	-	-	126498	3	22.1347	16	118.052
HMP	SRS077646	8398	16834645	2946	0	external naris	-	-	-	-	-	-	-	-	-	16919	3	178.204	2	118.803
HMP	SRS077730	45284	123049812	8306	43.79	feces	-	-	-	-	-	-	-	-	-	112706	6	48.7607	36	292.564
HMP	SRS077731	29815	95997372	10971	0	feces	-	-	-	-	-	-	-	-	-	86786	4	41.6678	28	291.675
HMP	SRS077744	21965	22199831	1061	20.25	retroauricular crease (left and right)	-	-	-	-	-	-	-	-	-	11891	1	45.0454	2	90.0908
HMP	SRS077745	20516	73281090	6759	30.12	retroauricular crease (left and right)	-	-	-	-	-	-	-	-	-	47271	2	27.2922	2	27.2922
HMP	SRS077753	51129	113918009	4725	58.4	feces	-	-	-	-	-	-	-	-	-	105629	4	35.113	27	237.013
HMP	SRS077849	70685	165607551	5554	59.75	feces	-	-	-	-	-	-	-	-	-	149179	6	36.2302	39	235.497
HMP	SRS077863	8011	33442964	9320	99.16	retroauricular crease (left and right)	-	-	-	-	-	-	-	-	-	29754	0	0	0	0
HMP	SRS077916	43861	94646644	3789	0	dorsum of tongue	-	-	-	-	-	-	-	-	-	85773	10	105.656	14	147.919
HMP	SRS077922	60930	112900781	2905	0	gingiva	-	-	-	-	-	-	-	-	-	108003	11	97.4307	11	97.4307
HMP	SRS077991	11735	22085277	4562	0	feces	-	-	-	-	-	-	-	-	-	20221	0	0	9	407.511
HMP	SRS077997	31599	61915479	3254	0	dorsum of tongue	-	-	-	-	-	-	-	-	-	57100	11	177.662	8	129.208
HMP	SRS078176	54296	149287681	8658	37.72	feces	-	-	-	-	-	-	-	-	-	136404	3	20.0954	25	167.462
HMP	SRS078177	19823	36832181	4418	0	feces	-	-	-	-	-	-	-	-	-	33604	0	0	6	162.901
HMP	SRS078211	35420	53574569	1991	0	dorsum of tongue	-	-	-	-	-	-	-	-	-	48808	3	55.9967	10	186.656
HMP	SRS078215	32980	48264646	1907	0	buccal mucosa	-	-	-	-	-	-	-	-	-	44513	6	124.315	5	103.595
HMP	SRS078223	65751	106413657	2269	0	gingiva	-	-	-	-	-	-	-	-	-	102209	10	93.9729	7	65.781
HMP	SRS078242	72859	166774279	5453	50	feces	-	-	-	-	-	-	-	-	-	154030	5	29.9806	41	245.841
HMP	SRS078260	14175	31582010	8621	93.2	external naris	-	-	-	-	-	-	-	-	-	28561	1	31.6636	2	63.3272
HMP	SRS078419	84384	207559972	5795	49.73	feces	-	-	-	-	-	-	-	-	-	189542	9	43.361	38	183.08
HMP	SRS078665	28764	89887816	9471	42.54	feces	-	-	-	-	-	-	-	-	-	77673	3	33.3749	27	300.374
HMP	SRS078686	2814	14146188	21522	41.35	vagina (orifice and posterior)	-	-	-	-	-	-	-	-	-	11940	4	282.762	3	212.071
HMP	SRS078744	3696	16098354	55890	0	external naris	-	-	-	-	-	-	-	-	-	14780	2	124.236	3	186.354
HMP	SRS097889	79466	186806288	5136	64.62	feces	-	-	-	-	-	-	-	-	-	176844	10	53.5314	36	192.713
HMP	SRS097905	72297	172092225	4269	0	throat	-	-	-	-	-	-	-	-	-	159401	20	116.217	18	104.595
HMP	SRS097912	62395	148235597	4615	0	dorsum of tongue	-	-	-	-	-	-	-	-	-	133478	21	141.666	21	141.666
HMP	SRS097914	9968	18001390	2762	0	buccal mucosa	-	-	-	-	-	-	-	-	-	16626	8	444.41	1	55.5513
HMP	SRS097918	49130	96347632	3246	0	gingiva	-	-	-	-	-	-	-	-	-	92278	9	93.4117	6	62.2745
HMP	SRS097920	69676	169683372	6628	0	feces	-	-	-	-	-	-	-	-	-	154921	4	23.5733	34	200.373
HMP	SRS097958	58030	144556368	6000	0	feces	-	-	-	-	-	-	-	-	-	133205	7	48.424	30	207.532
HMP	SRS097966	84762	159989634	3008	0	dorsum of tongue	-	-	-	-	-	-	-	-	-	145151	14	87.5057	24	150.01
HMP	SRS097972	82726	150399803	2807	0	gingiva	-	-	-	-	-	-	-	-	-	143238	19	126.33	15	99.7342
HMP	SRS098045	36920	99175625	5902	0	dorsum of tongue	-	-	-	-	-	-	-	-	-	90957	10	100.831	15	151.247
HMP	SRS098049	8130	14338860	2756	0	buccal mucosa	-	-	-	-	-	-	-	-	-	13386	6	418.443	2	139.481
HMP	SRS098065	54872	131431095	4374	0	dorsum of tongue	-	-	-	-	-	-	-	-	-	120215	19	144.562	19	144.562
HMP	SRS098067	23578	50273004	3605	0	buccal mucosa	-	-	-	-	-	-	-	-	-	46720	12	238.697	4	79.5656
HMP	SRS098071	39532	78008889	3233	0	gingiva	-	-	-	-	-	-	-	-	-	75195	13	166.648	3	38.4572
HMP	SRS098073	49440	135553116	9249	0	feces	-	-	-	-	-	-	-	-	-	124321	4	29.5087	27	199.184
HMP	SRS098078	1359	18089095	68601	0	external naris	-	-	-	-	-	-	-	-	-	15200	1	55.2819	2	110.564
HMP	SRS098482	50249	106279952	3677	0	gingiva	-	-	-	-	-	-	-	-	-	101168	12	112.909	12	112.909
HMP	SRS098514	6295	28535119	7737	13.48	feces	-	-	-	-	-	-	-	-	-	27316	5	175.223	4	140.178
HMP	SRS098533	28775	85113733	7737	0	dorsum of tongue	-	-	-	-	-	-	-	-	-	76557	17	199.733	14	164.486
HMP	SRS098571	127443	279722107	4448	77.02	feces	-	-	-	-	-	-	-	-	-	267486	10	35.7498	61	218.074
HMP	SRS098626	74107	140661345	3005	0	gingiva	-	-	-	-	-	-	-	-	-	133517	14	99.5298	8	56.8742
HMP	SRS098655	41223	106559887	7633	0	feces	-	-	-	-	-	-	-	-	-	98212	8	75.0752	38	356.607
HMP	SRS098704	20825	47308655	3987	0	dorsum of tongue	-	-	-	-	-	-	-	-	-	43965	9	190.24	11	232.516
HMP	SRS098717	56432	158376255	8480	32.68	feces	-	-	-	-	-	-	-	-	-	146108	13	82.083	42	265.191
HMP	SRS098748	36164	104552128	13996	0	feces	-	-	-	-	-	-	-	-	-	95673	5	47.823	34	325.197
HMP	SRS098827	29277	92207986	8766	76.62	feces	-	-	-	-	-	-	-	-	-	84524	0	0	18	195.211
HMP	SRS098848	31304	60624762	2878	0	dorsum of tongue	-	-	-	-	-	-	-	-	-	55399	11	181.444	9	148.454
HMP	SRS098860	47458	87211961	2759	0	gingiva	-	-	-	-	-	-	-	-	-	85189	11	126.129	3	34.399
HMP	SRS098869	14018	31769647	4728	0	buccal mucosa	-	-	-	-	-	-	-	-	-	29849	8	251.813	3	94.4298
HMP	SRS098881	59518	149258189	6677	0	feces	-	-	-	-	-	-	-	-	-	138087	5	33.499	25	167.495
HMP	SRS098886	19791	58206580	6057	0	dorsum of tongue	-	-	-	-	-	-	-	-	-	52821	8	137.442	8	137.442
HMP	SRS100021	36513	91637913	7134	39.39	feces	-	-	-	-	-	-	-	-	-	84898	6	65.4751	14	152.775
HMP	SRS100907	32809	52898323	2167	0	feces	-	-	-	-	-	-	-	-	-	50906	0	0	7	132.329
HMP	SRS101268	13196	36472931	5395	0	feces	-	-	-	-	-	-	-	-	-	30513	1	27.4176	14	383.846
HMP	SRS101280	40119	82560303	3868	0	gingiva	-	-	-	-	-	-	-	-	-	79386	8	96.8989	6	72.6742
HMP	SRS101376	61720	147923829	5072	68.11	feces	-	-	-	-	-	-	-	-	-	134295	4	27.0409	30	202.807
HMP	SRS101433	44054	114858912	7154	54.39	feces	-	-	-	-	-	-	-	-	-	102844	3	26.119	24	208.952
HMP	SRS101448	8993	23591429	17628	66.85	retroauricular crease (left and right)	-	-	-	-	-	-	-	-	-	20674	1	42.3883	2	84.7766
HMP	SRS101451	11510	32011508	10997	15.8	external naris	-	-	-	-	-	-	-	-	-	28186	1	31.2388	3	93.7163
HMP	SRS102820	6101	15196640	6054	88.74	external naris	-	-	-	-	-	-	-	-	-	15277	3	197.412	3	197.412
HMP	SRS103974	17743	30681806	2528	0	buccal mucosa	-	-	-	-	-	-	-	-	-	28450	7	228.148	4	130.37
HMP	SRS104036	29662	70973166	6338	0	feces	-	-	-	-	-	-	-	-	-	64614	4	56.3593	16	225.437
HMP	SRS104039	48073	99321470	3432	0	dorsum of tongue	-	-	-	-	-	-	-	-	-	91316	14	140.956	11	110.751
HMP	SRS104045	31650	63182248	3193	0	gingiva	-	-	-	-	-	-	-	-	-	60875	11	174.1	7	110.791
HMP	SRS104084	37631	111266705	8660	0	feces	-	-	-	-	-	-	-	-	-	105350	7	62.9119	20	179.748
HMP	SRS104087	63854	136192809	3577	0	dorsum of tongue	-	-	-	-	-	-	-	-	-	124274	17	124.823	16	117.481
HMP	SRS104093	43960	93511479	3675	0	gingiva	-	-	-	-	-	-	-	-	-	89903	12	128.326	3	32.0816
HMP	SRS1041031	67291	132445440	3299	0	feces	-	-	-	-	-	-	-	-	-	120109	3	22.6508	25	188.757
HMP	SRS1041032	41165	90863044	4491	0	feces	-	-	-	-	-	-	-	-	-	84116	2	22.0111	25	275.139
HMP	SRS1041033	65065	132977165	3511	0	feces	-	-	-	-	-	-	-	-	-	125905	5	37.6004	13	97.7611
HMP	SRS1041036	18092	75201308	18258	0	feces	-	-	-	-	-	-	-	-	-	67484	4	53.1906	23	305.846
HMP	SRS1041037	40695	106936392	5893	0	feces	-	-	-	-	-	-	-	-	-	97109	5	46.7568	30	280.541
HMP	SRS1041038	47132	91286439	3483	0	feces	-	-	-	-	-	-	-	-	-	84074	3	32.8636	18	197.182
HMP	SRS1041039	62527	156554109	5337	0	feces	-	-	-	-	-	-	-	-	-	140681	5	31.9378	39	249.115
HMP	SRS1041090	26281	79327764	8499	0	feces	-	-	-	-	-	-	-	-	-	70747	3	37.8178	27	340.36
HMP	SRS1041091	53213	118669643	4717	0	feces	-	-	-	-	-	-	-	-	-	109836	8	67.414	23	193.815
HMP	SRS1041092	39632	115764385	8177	0	feces	-	-	-	-	-	-	-	-	-	104558	3	25.9147	26	224.594
HMP	SRS1041093	7428	31336413	14286	0	feces	-	-	-	-	-	-	-	-	-	26735	0	0	13	414.853
HMP	SRS1041094	35313	102559283	8589	0	feces	-	-	-	-	-	-	-	-	-	91230	3	29.2514	21	204.76
HMP	SRS1041095	21198	64750534	7410	0	feces	-	-	-	-	-	-	-	-	-	58792	2	30.8878	16	247.102
HMP	SRS1041112	20575	57569558	8127	0	feces	-	-	-	-	-	-	-	-	-	49017	1	17.3703	27	468.998
HMP	SRS1041113	27242	56109546	3973	0	feces	-	-	-	-	-	-	-	-	-	48786	0	0	11	196.045
HMP	SRS1041115	30581	39205389	1574	0	buccal mucosa	-	-	-	-	-	-	-	-	-	32168	10	255.067	4	102.027
HMP	SRS1041116	26535	65571935	4930	0	feces	-	-	-	-	-	-	-	-	-	57382	0	0	19	289.758
HMP	SRS1041117	76595	107707031	1726	0	gingiva	-	-	-	-	-	-	-	-	-	101086	7	64.9911	11	102.129
HMP	SRS1041118	42702	103452813	5191	0	feces	-	-	-	-	-	-	-	-	-	89283	4	38.665	25	241.656
HMP	SRS1041119	33071	60489304	2773	0	dorsum of tongue	-	-	-	-	-	-	-	-	-	54459	9	148.787	3	49.5955
HMP	SRS1041120	19213	28157754	2253	0	buccal mucosa	-	-	-	-	-	-	-	-	-	22788	2	71.0284	1	35.5142
HMP	SRS1041121	71213	125357090	2526	0	gingiva	-	-	-	-	-	-	-	-	-	119467	14	111.681	10	79.7721
HMP	SRS1041122	12965	47133534	12126	0	feces	-	-	-	-	-	-	-	-	-	38663	0	0	22	466.759
HMP	SRS1041123	5541	11860937	4211	0	buccal mucosa	-	-	-	-	-	-	-	-	-	11009	3	252.931	1	84.3104
HMP	SRS1041124	25836	60208754	4282	0	feces	-	-	-	-	-	-	-	-	-	55675	1	16.6089	18	298.96
HMP	SRS1041125	6697	16930567	5684	0	gingiva	-	-	-	-	-	-	-	-	-	15860	4	236.259	3	177.194
HMP	SRS1041129	40252	111598386	7163	0	feces	-	-	-	-	-	-	-	-	-	101026	5	44.8035	38	340.507
HMP	SRS1041130	21128	70636658	11941	0	feces	-	-	-	-	-	-	-	-	-	60440	1	14.157	19	268.982
HMP	SRS1041132	28483	73504952	8796	0	feces	-	-	-	-	-	-	-	-	-	64579	1	13.6045	14	190.463
HMP	SRS1041133	63840	140449045	4527	0	feces	-	-	-	-	-	-	-	-	-	126413	4	28.4801	23	163.76
HMP	SRS1041134	35221	106334529	7554	0	feces	-	-	-	-	-	-	-	-	-	93238	3	28.2128	28	263.32
HMP	SRS1041136	58785	147044764	5454	0	feces	-	-	-	-	-	-	-	-	-	133941	4	27.2026	46	312.83
HMP	SRS1041137	70988	167582524	4635	0	feces	-	-	-	-	-	-	-	-	-	150153	3	17.9016	41	244.656
HMP	SRS1041138	33332	99055665	7299	0	feces	-	-	-	-	-	-	-	-	-	85934	2	20.1907	23	232.193
HMP	SRS1041139	18360	66466130	8572	0	feces	-	-	-	-	-	-	-	-	-	56200	0	0	27	406.222
HMP	SRS1041141	36849	108907150	8587	0	feces	-	-	-	-	-	-	-	-	-	97362	3	27.5464	25	229.553
HMP	SRS1041142	24253	94415717	14026	0	feces	-	-	-	-	-	-	-	-	-	82235	1	10.5915	27	285.969
HMP	SRS1041143	25147	69821729	6395	0	feces	-	-	-	-	-	-	-	-	-	58790	1	14.3222	24	343.733
HMP	SRS1041144	26863	74227385	8670	0	feces	-	-	-	-	-	-	-	-	-	66946	4	53.8885	18	242.498
HMP	SRS1041145	80515	203157520	5108	0	feces	-	-	-	-	-	-	-	-	-	186460	5	24.6114	45	221.503
HMP	SRS1041146	12947	30318596	4699	0	feces	-	-	-	-	-	-	-	-	-	28356	2	65.9661	8	263.864
HMP	SRS1041147	18154	54121413	7719	0	feces	-	-	-	-	-	-	-	-	-	48559	1	18.477	17	314.109
HMP	SRS1041149	4996	34256868	22743	0	feces	-	-	-	-	-	-	-	-	-	29011	3	87.5737	14	408.677
HMP	SRS1041150	40951	82003590	3071	0	dorsum of tongue	-	-	-	-	-	-	-	-	-	72891	11	134.14	15	182.919
HMP	SRS1041153	34946	72228511	3404	0	gingiva	-	-	-	-	-	-	-	-	-	67220	2	27.6899	5	69.2247
HMP	SRS1041157	26252	65988237	6396	0	feces	-	-	-	-	-	-	-	-	-	60869	3	45.4626	18	272.776
HMP	SRS1041159	44441	67418205	2032	0	dorsum of tongue	-	-	-	-	-	-	-	-	-	58715	7	103.83	7	103.83
HMP	SRS1041162	18962	39218424	3454	0	gingiva	-	-	-	-	-	-	-	-	-	37206	4	101.993	7	178.488
HMP	SRS1041164	19761	53598721	7002	0	feces	-	-	-	-	-	-	-	-	-	46379	0	0	20	373.143
HMP	SRS1041169	9627	12990076	1650	0	buccal mucosa	-	-	-	-	-	-	-	-	-	10564	3	230.946	3	230.946
HMP	SRS1041170	43928	68889031	2222	0	dorsum of tongue	-	-	-	-	-	-	-	-	-	61349	12	174.193	6	87.0966
HMP	SRS1041181	47518	89320309	2913	0	dorsum of tongue	-	-	-	-	-	-	-	-	-	80159	12	134.348	13	145.544
HMP	SRS1041183	28473	32745093	1306	0	gingiva	-	-	-	-	-	-	-	-	-	27123	3	91.6168	2	61.0779
HMP	SRS104197	6295	32426975	10757	12.56	feces	-	-	-	-	-	-	-	-	-	30949	0	0	6	185.031
HMP	SRS104282	4426	12545448	8377	0	buccal mucosa	-	-	-	-	-	-	-	-	-	11690	7	557.971	2	159.42
HMP	SRS104285	23997	48969509	3256	0	gingiva	-	-	-	-	-	-	-	-	-	44781	13	265.471	7	142.946
HMP	SRS104311	84715	226644498	6753	85.35	feces	-	-	-	-	-	-	-	-	-	214891	8	35.2976	34	150.015
HMP	SRS104314	57556	135117583	4592	0	dorsum of tongue	-	-	-	-	-	-	-	-	-	122765	16	118.415	18	133.217
HMP	SRS104316	8522	18174960	4438	0	buccal mucosa	-	-	-	-	-	-	-	-	-	17347	8	440.166	2	110.042
HMP	SRS104320	75630	156005515	3459	0	gingiva	-	-	-	-	-	-	-	-	-	150118	14	89.7404	19	121.791
HMP	SRS104327	23035	89060373	12352	0	feces	-	-	-	-	-	-	-	-	-	78807	2	22.4567	27	303.165
HMP	SRS104400	112252	287891660	6192	85.18	feces	-	-	-	-	-	-	-	-	-	277589	6	20.8412	71	246.621
HMP	SRS104476	42826	75780641	2486	0	dorsum of tongue	-	-	-	-	-	-	-	-	-	69249	17	224.332	8	105.568
HMP	SRS104478	8334	12859690	1991	0	buccal mucosa	-	-	-	-	-	-	-	-	-	11393	5	388.812	3	233.287
HMP	SRS104485	17960	74528487	17522	37.67	feces	-	-	-	-	-	-	-	-	-	70579	4	53.6708	20	268.354
HMP	SRS104636	72634	189504229	7131	0	feces	-	-	-	-	-	-	-	-	-	178534	6	31.6616	38	200.523
HMP	SRS104647	31671	71414365	3902	0	dorsum of tongue	-	-	-	-	-	-	-	-	-	65340	9	126.025	14	196.039
HMP	SRS104649	26022	49732016	2922	0	buccal mucosa	-	-	-	-	-	-	-	-	-	46415	11	221.185	7	140.754
HMP	SRS104653	72702	126993972	2621	0	gingiva	-	-	-	-	-	-	-	-	-	120701	15	118.116	19	149.613
HMP	SRS104693	39469	105109262	9465	0	feces	-	-	-	-	-	-	-	-	-	96888	4	38.0556	20	190.278
HMP	SRS104704	47008	123989983	5970	0	dorsum of tongue	-	-	-	-	-	-	-	-	-	111031	19	153.238	16	129.043
HMP	SRS104706	8199	14169930	2550	0	buccal mucosa	-	-	-	-	-	-	-	-	-	13104	5	352.86	4	282.288
HMP	SRS104711	95276	205111007	3818	0	gingiva	-	-	-	-	-	-	-	-	-	192469	26	126.761	11	53.6295
HMP	SRS104912	50814	143158356	7299	0	feces	-	-	-	-	-	-	-	-	-	133505	4	27.9411	25	174.632
HMP	SRS104915	46373	111486360	4314	0	dorsum of tongue	-	-	-	-	-	-	-	-	-	101730	16	143.515	18	161.455
HMP	SRS104921	46291	102677506	3845	0	gingiva	-	-	-	-	-	-	-	-	-	98741	15	146.088	8	77.9139
HMP	SRS104962	49844	88376799	2496	0	dorsum of tongue	-	-	-	-	-	-	-	-	-	81962	14	158.413	10	113.152
HMP	SRS104964	11479	23450716	3740	0	buccal mucosa	-	-	-	-	-	-	-	-	-	21875	4	170.57	6	255.856
HMP	SRS104968	43581	96285228	3910	0	gingiva	-	-	-	-	-	-	-	-	-	94653	8	83.0865	2	20.7716
HMP	SRS104975	57541	158075973	6645	0	feces	-	-	-	-	-	-	-	-	-	145361	8	50.6086	34	215.086
HMP	SRS105074	74290	141729966	3081	0	gingiva	-	-	-	-	-	-	-	-	-	134587	16	112.891	8	56.4454
HMP	SRS105082	49414	105168904	4673	0	feces	-	-	-	-	-	-	-	-	-	96125	3	28.5255	23	218.696
HMP	SRS105087	73116	112907620	1980	0	dorsum of tongue	-	-	-	-	-	-	-	-	-	105192	14	123.995	13	115.138
HMP	SRS105091	10914	14702067	1602	0	buccal mucosa	-	-	-	-	-	-	-	-	-	13848	4	272.071	2	136.035
HMP	SRS105136	31550	69966125	3863	0	dorsum of tongue	-	-	-	-	-	-	-	-	-	64268	15	214.389	11	157.219
HMP	SRS105140	13989	22070553	2114	0	buccal mucosa	-	-	-	-	-	-	-	-	-	20317	4	181.237	3	135.928
HMP	SRS105148	36037	79676446	4282	0	gingiva	-	-	-	-	-	-	-	-	-	75378	10	125.508	3	37.6523
HMP	SRS105153	75542	201546022	6495	93.27	feces	-	-	-	-	-	-	-	-	-	188379	9	44.6548	35	173.658
HMP	SRS1054691	45957	127134162	7444	0	feces	-	-	-	-	-	-	-	-	-	120180	9	70.7914	28	220.24
HMP	SRS1054712	34975	87007820	4781	0	dorsum of tongue	-	-	-	-	-	-	-	-	-	77220	12	137.919	14	160.905
HMP	SRS1054716	40761	90244426	4505	0	feces	-	-	-	-	-	-	-	-	-	81611	2	22.162	19	210.539
HMP	SRS1054853	36517	77516774	3615	0	gingiva	-	-	-	-	-	-	-	-	-	72797	11	141.905	5	64.5022
HMP	SRS1054881	52166	102335178	2873	0	dorsum of tongue	-	-	-	-	-	-	-	-	-	91003	15	146.577	11	107.49
HMP	SRS1054928	25276	64048045	6130	0	feces	-	-	-	-	-	-	-	-	-	54914	1	15.6133	18	281.039
HMP	SRS1054934	81123	130888697	2236	0	dorsum of tongue	-	-	-	-	-	-	-	-	-	117986	18	137.521	15	114.601
HMP	SRS1055019	12952	13905601	1062	0	external naris	-	-	-	-	-	-	-	-	-	11456	1	71.9135	0	0
HMP	SRS1055022	60067	147815623	5607	0	feces	-	-	-	-	-	-	-	-	-	133557	4	27.0607	28	189.425
HMP	SRS1055023	55813	100299645	2617	0	dorsum of tongue	-	-	-	-	-	-	-	-	-	90208	18	179.462	9	89.7311
HMP	SRS1055026	70025	129291407	2737	0	gingiva	-	-	-	-	-	-	-	-	-	122141	14	108.283	13	100.548
HMP	SRS1055028	23324	60124788	5242	0	dorsum of tongue	-	-	-	-	-	-	-	-	-	53153	10	166.321	8	133.057
HMP	SRS1055030	16139	16292871	1082	0	buccal mucosa	-	-	-	-	-	-	-	-	-	11480	4	245.506	2	122.753
HMP	SRS1055033	61821	100058420	2213	0	gingiva	-	-	-	-	-	-	-	-	-	96632	6	59.965	9	89.9475
HMP	SRS1055034	38921	88488004	5175	0	feces	-	-	-	-	-	-	-	-	-	78601	3	33.9029	20	226.019
HMP	SRS1055035	40370	79189427	3094	0	dorsum of tongue	-	-	-	-	-	-	-	-	-	71005	11	138.907	12	151.535
HMP	SRS1055037	57861	129174310	3846	0	gingiva	-	-	-	-	-	-	-	-	-	121405	19	147.088	13	100.639
HMP	SRS1055038	20569	80011193	14464	0	feces	-	-	-	-	-	-	-	-	-	69843	2	24.9965	25	312.456
HMP	SRS1055039	39460	83532669	3346	0	dorsum of tongue	-	-	-	-	-	-	-	-	-	73666	14	167.599	13	155.628
HMP	SRS1055040	14069	28382466	3296	0	buccal mucosa	-	-	-	-	-	-	-	-	-	24647	6	211.398	5	176.165
HMP	SRS1055042	39383	70811495	2484	0	gingiva	-	-	-	-	-	-	-	-	-	67274	8	112.976	9	127.098
HMP	SRS1055043	62704	148254277	6006	0	feces	-	-	-	-	-	-	-	-	-	135526	6	40.471	35	236.081
HMP	SRS1055046	65671	124019498	2837	0	dorsum of tongue	-	-	-	-	-	-	-	-	-	111090	14	112.885	13	104.822
HMP	SRS1055047	26029	44946915	2561	0	buccal mucosa	-	-	-	-	-	-	-	-	-	39630	10	222.485	8	177.988
HMP	SRS1055048	37119	78257589	3471	0	gingiva	-	-	-	-	-	-	-	-	-	75195	17	217.231	6	76.6699
HMP	SRS1055049	43997	99450394	4427	0	feces	-	-	-	-	-	-	-	-	-	91111	7	70.3869	36	361.99
HMP	SRS1055050	7887	14790482	2784	0	external naris	-	-	-	-	-	-	-	-	-	14740	2	135.222	3	202.833
HMP	SRS1055052	29192	62892654	3558	0	external naris	-	-	-	-	-	-	-	-	-	56101	6	95.4006	8	127.201
HMP	SRS1055054	28677	49888973	2415	0	buccal mucosa	-	-	-	-	-	-	-	-	-	46392	12	240.534	6	120.267
HMP	SRS1055055	60306	105177002	2435	0	gingiva	-	-	-	-	-	-	-	-	-	100062	8	76.0623	10	95.0778
HMP	SRS1055056	39965	105367717	6159	0	feces	-	-	-	-	-	-	-	-	-	95513	6	56.9434	27	256.245
HMP	SRS1055059	48119	90113596	2785	0	dorsum of tongue	-	-	-	-	-	-	-	-	-	82081	13	144.262	9	99.8739
HMP	SRS1055061	6534	12227317	2676	0	buccal mucosa	-	-	-	-	-	-	-	-	-	11311	7	572.489	2	163.568
HMP	SRS1055063	60083	110066123	2593	0	dorsum of tongue	-	-	-	-	-	-	-	-	-	99649	19	172.624	16	145.367
HMP	SRS1055064	9112	15106009	2408	0	buccal mucosa	-	-	-	-	-	-	-	-	-	13391	5	330.994	1	66.1988
HMP	SRS1055065	43602	89039694	3252	0	gingiva	-	-	-	-	-	-	-	-	-	85609	12	134.771	10	112.309
HMP	SRS1055067	45563	114182495	8001	0	feces	-	-	-	-	-	-	-	-	-	101826	2	17.5158	33	289.011
HMP	SRS1055069	41825	99966101	5206	0	feces	-	-	-	-	-	-	-	-	-	90692	3	30.0102	34	340.115
HMP	SRS1055071	52343	92654197	2513	0	dorsum of tongue	-	-	-	-	-	-	-	-	-	82599	13	140.307	15	161.892
HMP	SRS1055073	53482	100434560	2977	0	gingiva	-	-	-	-	-	-	-	-	-	91007	15	149.351	18	179.221
HMP	SRS1055074	11864	19806011	3199	0	external naris	-	-	-	-	-	-	-	-	-	17956	1	50.4897	2	100.979
HMP	SRS1055076	42489	105910371	5198	0	feces	-	-	-	-	-	-	-	-	-	94687	4	37.7678	31	292.7
HMP	SRS1055078	11924	30126674	4679	0	dorsum of tongue	-	-	-	-	-	-	-	-	-	27849	8	265.545	0	0
HMP	SRS1055079	22316	40174254	2679	0	gingiva	-	-	-	-	-	-	-	-	-	37470	2	49.7831	3	74.6747
HMP	SRS1055083	36897	82929432	4529	0	feces	-	-	-	-	-	-	-	-	-	74418	2	24.1169	20	241.169
HMP	SRS1055084	61915	94726575	2020	0	dorsum of tongue	-	-	-	-	-	-	-	-	-	85416	17	179.464	6	63.3402
HMP	SRS1055085	10661	14341676	1713	0	buccal mucosa	-	-	-	-	-	-	-	-	-	11977	5	348.634	1	69.7269
HMP	SRS1055086	54191	93728486	2507	0	gingiva	-	-	-	-	-	-	-	-	-	87551	16	170.706	11	117.36
HMP	SRS1055090	12599	15236925	1519	0	buccal mucosa	-	-	-	-	-	-	-	-	-	10706	3	196.89	3	196.89
HMP	SRS1055091	29324	67044676	3942	0	gingiva	-	-	-	-	-	-	-	-	-	63974	10	149.154	10	149.154
HMP	SRS1055095	13026	45258551	12130	0	feces	-	-	-	-	-	-	-	-	-	38111	0	0	20	441.905
HMP	SRS1055097	55560	109143323	2973	0	dorsum of tongue	-	-	-	-	-	-	-	-	-	97123	20	183.245	13	119.109
HMP	SRS1055098	47713	103439164	3646	0	gingiva	-	-	-	-	-	-	-	-	-	96891	15	145.013	9	87.0077
HMP	SRS1055099	37638	117266744	7030	0	feces	-	-	-	-	-	-	-	-	-	103475	2	17.0551	39	332.575
HMP	SRS1055100	14201	24622269	2438	0	buccal mucosa	-	-	-	-	-	-	-	-	-	22189	7	284.295	4	162.455
HMP	SRS1055101	57288	106416898	2812	0	dorsum of tongue	-	-	-	-	-	-	-	-	-	95233	14	131.558	13	122.161
HMP	SRS140492	73983	191599970	6981	40.3	feces	-	-	-	-	-	-	-	-	-	175920	9	46.9729	31	161.795
HMP	SRS140513	40372	113711758	9566	73.22	feces	-	-	-	-	-	-	-	-	-	101498	1	8.79417	28	246.237
HMP	SRS140645	11175	36644733	14304	69.33	feces	-	-	-	-	-	-	-	-	-	31300	0	0	13	354.758
HMP	SRS142503	112473	278630926	5833	78.9	feces	-	-	-	-	-	-	-	-	-	264376	12	43.0677	55	197.394
HMP	SRS142505	35172	81789295	5049	15.27	feces	-	-	-	-	-	-	-	-	-	79764	8	97.8123	17	207.851
HMP	SRS142542	59649	146442538	6493	0	feces	-	-	-	-	-	-	-	-	-	134002	5	34.1431	35	239.002
HMP	SRS142545	37173	70224646	3097	0	dorsum of tongue	-	-	-	-	-	-	-	-	-	62599	9	128.16	13	185.12
HMP	SRS142551	59963	104854050	2670	0	gingiva	-	-	-	-	-	-	-	-	-	100181	10	95.3707	8	76.2965
HMP	SRS142599	67020	154647463	6061	61.52	feces	-	-	-	-	-	-	-	-	-	142432	2	12.9326	41	265.119
HMP	SRS142618	56200	140554494	8367	0	feces	-	-	-	-	-	-	-	-	-	129027	1	7.11468	46	327.275
HMP	SRS142710	15222	49110551	10540	93.34	vagina (orifice and posterior)	-	-	-	-	-	-	-	-	-	42443	8	162.898	6	122.173
HMP	SRS142712	22471	66290418	9177	18.92	feces	-	-	-	-	-	-	-	-	-	60807	5	75.4257	9	135.766
HMP	SRS142781	34846	77789671	6013	0	feces	-	-	-	-	-	-	-	-	-	71896	2	25.7104	18	231.393
HMP	SRS142890	88991	224061334	5735	67.21	feces	-	-	-	-	-	-	-	-	-	204495	10	44.6306	51	227.616
HMP	SRS142907	57325	116798335	3095	0	gingiva	-	-	-	-	-	-	-	-	-	114449	16	136.988	9	77.0559
HMP	SRS142921	85719	227466650	6338	0	feces	-	-	-	-	-	-	-	-	-	209349	10	43.9625	53	233.001
HMP	SRS142923	59381	135718085	5118	0	feces	-	-	-	-	-	-	-	-	-	126678	4	29.4729	29	213.678
HMP	SRS142980	26208	66117487	6107	0	feces	-	-	-	-	-	-	-	-	-	60673	4	60.4984	19	287.367
HMP	SRS143037	89562	172377796	3150	0	dorsum of tongue	-	-	-	-	-	-	-	-	-	158973	20	116.024	25	145.03
HMP	SRS143039	21958	44648003	3421	0	buccal mucosa	-	-	-	-	-	-	-	-	-	41115	12	268.769	5	111.987
HMP	SRS143068	79922	139452395	2519	0	gingiva	-	-	-	-	-	-	-	-	-	128423	16	114.734	11	78.88
HMP	SRS143070	49376	110270170	4986	47.25	feces	-	-	-	-	-	-	-	-	-	101670	5	45.3432	20	181.373
HMP	SRS143085	23000	75383854	10859	0	feces	-	-	-	-	-	-	-	-	-	67614	3	39.7963	20	265.309
HMP	SRS143088	59055	129519734	3908	0	dorsum of tongue	-	-	-	-	-	-	-	-	-	117244	20	154.417	22	169.858
HMP	SRS143090	15338	27247448	2703	0	buccal mucosa	-	-	-	-	-	-	-	-	-	25715	9	330.306	5	183.503
HMP	SRS143094	44049	83934576	3128	0	gingiva	-	-	-	-	-	-	-	-	-	79773	10	119.14	9	107.226
HMP	SRS143100	5225	14303771	11905	0	external naris	-	-	-	-	-	-	-	-	-	13937	2	139.823	3	209.735
HMP	SRS143135	52109	105421448	3359	0	dorsum of tongue	-	-	-	-	-	-	-	-	-	94140	13	123.315	13	123.315
HMP	SRS143137	8499	11472438	1564	0	buccal mucosa	-	-	-	-	-	-	-	-	-	11185	0	0	3	261.496
HMP	SRS143141	33992	82250261	4294	0	gingiva	-	-	-	-	-	-	-	-	-	80098	10	121.58	7	85.1061
HMP	SRS143148	62807	151814629	6212	0	feces	-	-	-	-	-	-	-	-	-	138172	6	39.5219	30	197.609
HMP	SRS143181	43640	103371615	5420	69.39	feces	-	-	-	-	-	-	-	-	-	94011	4	38.6953	21	203.151
HMP	SRS143210	21617	33159887	2017	52.92	palatine tonsil	-	-	-	-	-	-	-	-	-	29849	3	90.4708	3	90.4708
HMP	SRS143218	84422	153624870	2750	0	gingiva	-	-	-	-	-	-	-	-	-	146801	14	91.1311	14	91.1311
HMP	SRS143231	39379	100582005	5017	0	dorsum of tongue	-	-	-	-	-	-	-	-	-	91919	21	208.785	12	119.306
HMP	SRS143233	21105	29872899	1712	0	buccal mucosa	-	-	-	-	-	-	-	-	-	27004	8	267.801	2	66.9503
HMP	SRS143310	105247	190414159	2773	0	dorsum of tongue	-	-	-	-	-	-	-	-	-	172714	24	126.041	15	78.7757
HMP	SRS143342	50464	158316547	11539	48.62	feces	-	-	-	-	-	-	-	-	-	148035	9	56.8481	29	183.177
HMP	SRS143354	39132	101842489	5778	0	dorsum of tongue	-	-	-	-	-	-	-	-	-	92722	13	127.648	18	176.744
HMP	SRS143360	31863	67122443	3973	0	gingiva	-	-	-	-	-	-	-	-	-	64809	8	119.185	5	74.4907
HMP	SRS143372	34223	94364342	8014	0	feces	-	-	-	-	-	-	-	-	-	86935	3	31.7917	23	243.736
HMP	SRS143409	19655	38128672	2894	0	gingiva	-	-	-	-	-	-	-	-	-	36969	7	183.589	5	131.135
HMP	SRS143417	71043	163143754	5138	72.23	feces	-	-	-	-	-	-	-	-	-	153721	6	36.7774	28	171.628
HMP	SRS143423	66680	144546367	3756	0	dorsum of tongue	-	-	-	-	-	-	-	-	-	132452	22	152.2	10	69.182
HMP	SRS143450	65823	147243219	4007	0	dorsum of tongue	-	-	-	-	-	-	-	-	-	134376	20	135.83	23	156.204
HMP	SRS143465	3838	24330804	21185	0	vagina (orifice and posterior)	-	-	-	-	-	-	-	-	-	20325	4	164.401	6	246.601
HMP	SRS143466	68660	161012857	5025	0	feces	-	-	-	-	-	-	-	-	-	154709	9	55.8962	17	105.582
HMP	SRS143523	59564	152932537	6679	0	feces	-	-	-	-	-	-	-	-	-	140502	6	39.233	30	196.165
HMP	SRS143598	51706	119590940	5094	63.91	feces	-	-	-	-	-	-	-	-	-	111540	4	33.4473	20	167.237
HMP	SRS143680	13288	24567476	2939	0	buccal mucosa	-	-	-	-	-	-	-	-	-	23109	5	203.521	4	162.817
HMP	SRS143684	67274	117607994	2631	0	gingiva	-	-	-	-	-	-	-	-	-	112061	12	102.034	8	68.0226
HMP	SRS143747	56786	96949580	2395	0	dorsum of tongue	-	-	-	-	-	-	-	-	-	89063	17	175.349	10	103.146
HMP	SRS143759	64447	121982806	3162	0	gingiva	-	-	-	-	-	-	-	-	-	115376	15	122.968	12	98.3745
HMP	SRS143780	59065	168258871	6667	80.62	feces	-	-	-	-	-	-	-	-	-	156181	7	41.6026	35	208.013
HMP	SRS143841	7333	14198636	4125	0	external naris	-	-	-	-	-	-	-	-	-	13271	2	140.859	3	211.288
HMP	SRS143876	76380	195271040	5634	98.14	feces	-	-	-	-	-	-	-	-	-	180491	9	46.0898	41	209.965
HMP	SRS143879	69869	124052530	2483	0	dorsum of tongue	-	-	-	-	-	-	-	-	-	113748	16	128.978	14	112.855
HMP	SRS143881	12603	21896677	2513	0	buccal mucosa	-	-	-	-	-	-	-	-	-	19955	9	411.021	4	182.676
HMP	SRS143895	99115	217371013	4298	0	feces	-	-	-	-	-	-	-	-	-	206310	7	32.203	35	161.015
HMP	SRS143991	67424	174982034	6269	49.28	feces	-	-	-	-	-	-	-	-	-	164129	6	34.2892	40	228.595
HMP	SRS144000	93270	180388752	3190	0	gingiva	-	-	-	-	-	-	-	-	-	169876	20	110.872	15	83.1537
HMP	SRS144007	60821	155139103	6374	0	feces	-	-	-	-	-	-	-	-	-	144931	11	70.9041	38	244.941
HMP	SRS144017	14826	19145109	1445	0	buccal mucosa	-	-	-	-	-	-	-	-	-	17751	3	156.698	1	52.2327
HMP	SRS144090	40640	103500884	5530	0	dorsum of tongue	-	-	-	-	-	-	-	-	-	95419	11	106.279	14	135.265
HMP	SRS144121	71881	132172051	2894	0	gingiva	-	-	-	-	-	-	-	-	-	126038	14	105.923	9	68.0931
HMP	SRS144135	78440	185991350	5701	0	feces	-	-	-	-	-	-	-	-	-	176534	11	59.1425	22	118.285
HMP	SRS144140	13370	25773139	3042	0	buccal mucosa	-	-	-	-	-	-	-	-	-	23571	7	271.601	4	155.2
HMP	SRS144144	33710	64630912	3002	0	gingiva	-	-	-	-	-	-	-	-	-	60962	12	185.67	5	77.3624
HMP	SRS144183	88326	198634092	4633	0	feces	-	-	-	-	-	-	-	-	-	185924	10	50.3438	28	140.963
HMP	SRS144196	14477	23409754	2303	0	buccal mucosa	-	-	-	-	-	-	-	-	-	21506	6	256.303	0	0
HMP	SRS144297	44599	98826241	5394	0	feces	-	-	-	-	-	-	-	-	-	91685	4	40.4751	18	182.138
HMP	SRS144302	48598	76527296	2138	0	buccal mucosa	-	-	-	-	-	-	-	-	-	71082	17	222.143	8	104.538
HMP	SRS144306	57711	114518003	3390	0	gingiva	-	-	-	-	-	-	-	-	-	109726	14	122.252	12	104.787
HMP	SRS144362	87149	228552508	5752	98.54	feces	-	-	-	-	-	-	-	-	-	213775	17	74.3812	50	218.768
HMP	SRS144376	48124	84096061	2652	0	palatine tonsil	-	-	-	-	-	-	-	-	-	76265	6	71.347	16	190.259
HMP	SRS144398	6726	14717535	4055	0	buccal mucosa	-	-	-	-	-	-	-	-	-	13477	6	407.677	3	203.838
HMP	SRS144424	23459	40219714	2536	87.79	palatine tonsil	-	-	-	-	-	-	-	-	-	36009	3	74.5903	6	149.181
HMP	SRS144427	28560	70620145	5212	0	gingiva	-	-	-	-	-	-	-	-	-	67644	13	184.083	11	155.763
HMP	SRS144506	113023	237588498	3990	87.02	feces	-	-	-	-	-	-	-	-	-	223993	11	46.2985	42	176.776
HMP	SRS144515	16106	30197812	2874	0	buccal mucosa	-	-	-	-	-	-	-	-	-	27707	9	298.035	3	99.3449
HMP	SRS144537	102777	244797922	5266	60.06	feces	-	-	-	-	-	-	-	-	-	230608	9	36.765	55	224.675
HMP	SRS144603	46715	118838366	6214	0	feces	-	-	-	-	-	-	-	-	-	106526	4	33.6592	29	244.029
HMP	SRS144639	4246	22432986	26738	0	vagina (orifice and posterior)	-	-	-	-	-	-	-	-	-	19037	3	133.732	5	222.886
HMP	SRS144644	61568	132351900	3756	0	dorsum of tongue	-	-	-	-	-	-	-	-	-	120357	19	143.557	15	113.334
HMP	SRS144674	22880	39163390	2562	76.95	palatine tonsil	-	-	-	-	-	-	-	-	-	36505	4	102.136	4	102.136
HMP	SRS144703	18348	29846345	2166	0	buccal mucosa	-	-	-	-	-	-	-	-	-	28473	8	268.04	2	67.0099
HMP	SRS144707	48346	89202347	3007	0	gingiva	-	-	-	-	-	-	-	-	-	85369	7	78.4733	8	89.6837
HMP	SRS144714	69191	134423183	3399	0	feces	-	-	-	-	-	-	-	-	-	126810	6	44.6352	20	148.784
HMP	SRS144753	41411	61628676	1937	0	feces	-	-	-	-	-	-	-	-	-	57051	2	32.4524	10	162.262
HMP	SRS144759	44435	79608030	2586	0	dorsum of tongue	-	-	-	-	-	-	-	-	-	72585	11	138.177	10	125.615
HMP	SRS144761	8468	12546798	1908	0	buccal mucosa	-	-	-	-	-	-	-	-	-	11569	6	478.21	4	318.806
HMP	SRS144765	49424	88295000	2699	0	gingiva	-	-	-	-	-	-	-	-	-	85238	9	101.931	5	56.6283
HMP	SRS145308	18958	56507595	9491	0	feces	-	-	-	-	-	-	-	-	-	49038	1	17.6967	15	265.451
HMP	SRS145497	49024	128797375	6700	55.74	feces	-	-	-	-	-	-	-	-	-	111726	3	23.2924	35	271.745
HMP	SRS146741	14494	27123570	2976	0	buccal mucosa	-	-	-	-	-	-	-	-	-	25891	3	110.605	2	73.7366
HMP	SRS146750	40760	76304119	2933	0	gingiva	-	-	-	-	-	-	-	-	-	72511	7	91.7382	5	65.5273
HMP	SRS146764	73316	191784055	6949	56.06	feces	-	-	-	-	-	-	-	-	-	174505	8	41.7136	33	172.069
HMP	SRS146769	13585	25245963	2919	0	buccal mucosa	-	-	-	-	-	-	-	-	-	23100	5	198.051	1	39.6103
HMP	SRS146785	100475	177611075	2593	0	dorsum of tongue	-	-	-	-	-	-	-	-	-	160230	22	123.866	21	118.236
HMP	SRS146797	48131	85776562	2839	0	gingiva	-	-	-	-	-	-	-	-	-	81753	13	151.557	4	46.6328
HMP	SRS146812	133845	250275442	3175	76.69	feces	-	-	-	-	-	-	-	-	-	238400	9	35.9604	37	147.837
HMP	SRS146813	65214	161151075	5134	56.54	feces	-	-	-	-	-	-	-	-	-	149998	2	12.4107	36	223.393
HMP	SRS146826	7467	16032647	3788	0	buccal mucosa	-	-	-	-	-	-	-	-	-	14502	5	311.864	3	187.118
HMP	SRS146832	62891	163911415	6500	0	feces	-	-	-	-	-	-	-	-	-	150113	5	30.5043	38	231.833
HMP	SRS146854	35301	84267894	5019	0	dorsum of tongue	-	-	-	-	-	-	-	-	-	76079	12	142.403	11	130.536
HMP	SRS146866	23983	61249410	5113	0	gingiva	-	-	-	-	-	-	-	-	-	58003	7	114.287	8	130.614
HMP	SRS146874	39647	71853476	2670	0	buccal mucosa	-	-	-	-	-	-	-	-	-	64194	14	194.841	10	139.172
HMP	SRS146888	43241	119514833	8332	0	feces	-	-	-	-	-	-	-	-	-	114643	25	209.179	23	192.445
HMP	SRS146924	3553	14904464	16422	49.94	vagina (orifice and posterior)	-	-	-	-	-	-	-	-	-	13493	3	201.282	1	67.094
HMP	SRS146996	53564	110140039	3521	0	dorsum of tongue	-	-	-	-	-	-	-	-	-	101036	19	172.508	12	108.952
HMP	SRS146999	5049	14982569	8275	0	buccal mucosa	-	-	-	-	-	-	-	-	-	13879	8	533.954	2	133.488
HMP	SRS147022	36167	76382316	4228	96.83	feces	-	-	-	-	-	-	-	-	-	72573	6	78.5522	17	222.565
HMP	SRS147039	21129	49354848	4450	0	feces	-	-	-	-	-	-	-	-	-	43501	2	40.5229	12	243.137
HMP	SRS147045	31367	75473356	4715	0	dorsum of tongue	-	-	-	-	-	-	-	-	-	69203	11	145.747	11	145.747
HMP	SRS147049	12341	29544209	5261	0	buccal mucosa	-	-	-	-	-	-	-	-	-	27323	6	203.085	2	67.6952
HMP	SRS147057	31090	67230517	3886	0	gingiva	-	-	-	-	-	-	-	-	-	65144	10	148.742	5	74.371
HMP	SRS147088	25449	47713882	3811	52.66	feces	-	-	-	-	-	-	-	-	-	42281	2	41.9165	10	209.583
HMP	SRS147126	75392	133766042	2717	0	portion of saliva	-	-	-	-	-	-	-	-	-	121818	15	112.136	18	134.563
HMP	SRS147128	85099	166256512	3116	0	gingiva	-	-	-	-	-	-	-	-	-	160639	18	108.266	21	126.311
HMP	SRS147139	90300	185575428	3818	87.37	feces	-	-	-	-	-	-	-	-	-	177635	6	32.3319	38	204.768
HMP	SRS147140	95742	188824982	3105	0	dorsum of tongue	-	-	-	-	-	-	-	-	-	172547	23	121.806	20	105.918
HMP	SRS147144	19756	38620484	3065	0	buccal mucosa	-	-	-	-	-	-	-	-	-	36377	11	284.823	6	155.358
HMP	SRS147151	73873	159689169	3871	0	throat	-	-	-	-	-	-	-	-	-	143780	22	137.768	21	131.505
HMP	SRS147178	52505	119613010	3904	0	dorsum of tongue	-	-	-	-	-	-	-	-	-	110588	14	117.044	19	158.846
HMP	SRS147180	10680	19360905	2669	0	buccal mucosa	-	-	-	-	-	-	-	-	-	18228	7	361.553	2	103.301
HMP	SRS147184	51030	104984997	3528	0	gingiva	-	-	-	-	-	-	-	-	-	101480	16	152.403	8	76.2014
HMP	SRS147228	5766	11596372	3291	0	buccal mucosa	-	-	-	-	-	-	-	-	-	10703	6	517.403	2	172.468
HMP	SRS147244	66377	138020547	3433	0	dorsum of tongue	-	-	-	-	-	-	-	-	-	127331	17	123.17	21	152.151
HMP	SRS147271	89319	218254039	5772	0	feces	-	-	-	-	-	-	-	-	-	199259	4	18.3273	50	229.091
HMP	SRS147272	11901	41367536	16779	0	feces	-	-	-	-	-	-	-	-	-	35145	1	24.1735	18	435.124
HMP	SRS147338	24610	50232429	3531	0	gingiva	-	-	-	-	-	-	-	-	-	48887	7	139.352	2	39.8149
HMP	SRS147355	10451	21501993	3161	0	buccal mucosa	-	-	-	-	-	-	-	-	-	19742	9	418.566	3	139.522
HMP	SRS147377	37780	94547793	7269	0	feces	-	-	-	-	-	-	-	-	-	88044	6	63.46	21	222.11
HMP	SRS147380	58217	115048242	3084	0	dorsum of tongue	-	-	-	-	-	-	-	-	-	106698	18	156.456	16	139.072
HMP	SRS147386	97421	191997892	3192	0	gingiva	-	-	-	-	-	-	-	-	-	182141	19	98.9594	16	83.3342
HMP	SRS147425	33984	103440765	13223	0	feces	-	-	-	-	-	-	-	-	-	94124	2	19.3347	25	241.684
HMP	SRS147438	36105	64884061	2719	0	buccal mucosa	-	-	-	-	-	-	-	-	-	60521	6	92.4726	10	154.121
HMP	SRS147442	36369	85918643	4534	0	gingiva	-	-	-	-	-	-	-	-	-	81571	7	81.4724	8	93.1113
HMP	SRS147445	13175	37302981	7823	13.18	feces	-	-	-	-	-	-	-	-	-	32427	0	0	9	241.268
HMP	SRS147466	49649	104113003	3537	0	dorsum of tongue	-	-	-	-	-	-	-	-	-	94206	12	115.259	15	144.074
HMP	SRS147541	69000	142389110	3261	0	dorsum of tongue	-	-	-	-	-	-	-	-	-	130495	14	98.3221	16	112.368
HMP	SRS147547	87099	148131519	2478	0	gingiva	-	-	-	-	-	-	-	-	-	140488	13	87.7599	14	94.5106
HMP	SRS147614	31172	109436828	11699	0	feces	-	-	-	-	-	-	-	-	-	101363	4	36.5508	31	283.268
HMP	SRS147652	64217	180645753	8007	75.25	feces	-	-	-	-	-	-	-	-	-	171340	9	49.8213	38	210.356
HMP	SRS147653	27642	81970338	8774	0	feces	-	-	-	-	-	-	-	-	-	72881	2	24.3991	22	268.39
HMP	SRS147664	39892	95758514	4769	0	dorsum of tongue	-	-	-	-	-	-	-	-	-	87960	17	177.53	21	219.302
HMP	SRS147670	28809	63402453	4213	0	gingiva	-	-	-	-	-	-	-	-	-	59744	9	141.95	5	78.8613
HMP	SRS147712	50877	102114492	3143	0	dorsum of tongue	-	-	-	-	-	-	-	-	-	93982	17	166.48	13	127.308
HMP	SRS147745	30884	57852282	2818	0	gingiva	-	-	-	-	-	-	-	-	-	54990	5	86.427	5	86.427
HMP	SRS147766	55449	150822429	6661	43.19	feces	-	-	-	-	-	-	-	-	-	142129	5	33.1516	29	192.279
HMP	SRS147977	33909	106311929	9689	0	feces	-	-	-	-	-	-	-	-	-	98560	9	84.6565	28	263.376
HMP	SRS147980	43530	116840171	5934	0	dorsum of tongue	-	-	-	-	-	-	-	-	-	106234	18	154.057	17	145.498
HMP	SRS148091	41843	115116169	9946	0	feces	-	-	-	-	-	-	-	-	-	105565	5	43.4344	28	243.233
HMP	SRS148094	24644	82161439	8232	0	dorsum of tongue	-	-	-	-	-	-	-	-	-	76674	17	206.91	10	121.712
HMP	SRS148096	26454	53318388	3253	0	buccal mucosa	-	-	-	-	-	-	-	-	-	49431	10	187.553	8	150.042
HMP	SRS148100	15739	44205679	8409	0	gingiva	-	-	-	-	-	-	-	-	-	41457	7	158.351	3	67.8646
HMP	SRS148152	18688	33077352	2777	0	buccal mucosa	-	-	-	-	-	-	-	-	-	30768	8	241.857	5	151.161
HMP	SRS148157	51382	77613133	2026	93.34	gingiva	-	-	-	-	-	-	-	-	-	71289	4	51.5377	5	64.4221
HMP	SRS148159	112394	275389395	6334	0	feces	-	-	-	-	-	-	-	-	-	261383	18	65.362	47	170.667
HMP	SRS148180	50135	117184078	4072	0	dorsum of tongue	-	-	-	-	-	-	-	-	-	106599	14	119.47	21	179.205
HMP	SRS148193	164009	265927876	2206	0	gingiva	-	-	-	-	-	-	-	-	-	255669	17	63.9271	11	41.3646
HMP	SRS148196	93254	220908651	6041	54.4	feces	-	-	-	-	-	-	-	-	-	209176	8	36.2141	42	190.124
HMP	SRS148205	70510	110807019	2108	0	gingiva	-	-	-	-	-	-	-	-	-	105545	12	108.296	9	81.2223
HMP	SRS148215	87071	215584004	6365	0	feces	-	-	-	-	-	-	-	-	-	203068	8	37.1085	41	190.181
HMP	SRS148253	40188	124859577	11321	0	feces	-	-	-	-	-	-	-	-	-	112518	7	56.063	32	256.288
HMP	SRS148287	15121	23795158	2206	0	gingiva	-	-	-	-	-	-	-	-	-	23965	2	84.0507	2	84.0507
HMP	SRS148303	42618	77588585	2723	0	dorsum of tongue	-	-	-	-	-	-	-	-	-	70256	10	128.885	10	128.885
HMP	SRS148319	42773	122986231	7720	0	feces	-	-	-	-	-	-	-	-	-	111211	4	32.524	38	308.978
HMP	SRS148361	61206	136554616	4052	0	dorsum of tongue	-	-	-	-	-	-	-	-	-	125602	16	117.169	11	80.5538
HMP	SRS148363	22375	36503693	2287	0	buccal mucosa	-	-	-	-	-	-	-	-	-	34297	14	383.523	6	164.367
HMP	SRS148367	45107	96968329	3818	0	gingiva	-	-	-	-	-	-	-	-	-	92474	10	103.126	6	61.8759
HMP	SRS148414	21622	50571292	4403	0	gingiva	-	-	-	-	-	-	-	-	-	48049	7	138.418	5	98.8703
HMP	SRS148424	83934	177052051	4120	63.54	feces	-	-	-	-	-	-	-	-	-	165781	7	39.5364	23	129.905
HMP	SRS148429	48266	101449099	3819	0	dorsum of tongue	-	-	-	-	-	-	-	-	-	92696	11	108.429	16	157.715
HMP	SRS148461	66790	155308177	5243	0	feces	-	-	-	-	-	-	-	-	-	143822	4	25.7552	29	186.726
HMP	SRS148511	54558	152634600	9965	0	feces	-	-	-	-	-	-	-	-	-	142620	17	111.377	43	281.719
HMP	SRS148514	55536	124085730	3997	0	dorsum of tongue	-	-	-	-	-	-	-	-	-	112029	15	120.884	19	153.12
HMP	SRS148520	38783	86179011	4733	0	gingiva	-	-	-	-	-	-	-	-	-	82917	8	92.83	7	81.2263
HMP	SRS148676	29937	66637503	4178	0	dorsum of tongue	-	-	-	-	-	-	-	-	-	60348	7	105.046	12	180.079
HMP	SRS148721	108048	261098873	5743	63.33	feces	-	-	-	-	-	-	-	-	-	245755	16	61.2795	41	157.029
HMP	SRS148724	51724	96472685	2785	0	dorsum of tongue	-	-	-	-	-	-	-	-	-	88750	12	124.388	10	103.656
HMP	SRS148726	5006	11737774	5399	0	buccal mucosa	-	-	-	-	-	-	-	-	-	11185	5	425.975	2	170.39
HMP	SRS148730	39100	84735161	3933	0	gingiva	-	-	-	-	-	-	-	-	-	82192	9	106.213	10	118.015
HMP	SRS148771	38067	82689201	3951	0	dorsum of tongue	-	-	-	-	-	-	-	-	-	74788	12	145.122	7	84.6543
HMP	SRS148773	9652	14863880	2224	0	buccal mucosa	-	-	-	-	-	-	-	-	-	14506	3	201.832	1	67.2772
HMP	SRS148784	66511	169130587	6772	0	feces	-	-	-	-	-	-	-	-	-	154375	4	23.6504	38	224.678
HMP	SRS148817	38442	108061598	7931	0	feces	-	-	-	-	-	-	-	-	-	97183	3	27.7619	27	249.857
HMP	SRS148820	69826	133308834	3086	0	dorsum of tongue	-	-	-	-	-	-	-	-	-	121205	16	120.022	16	120.022
HMP	SRS148826	17706	45083913	4994	0	gingiva	-	-	-	-	-	-	-	-	-	43458	6	133.085	2	44.3617
HMP	SRS148874	39978	134961205	11427	0	feces	-	-	-	-	-	-	-	-	-	124672	8	59.2763	29	214.877
HMP	SRS148877	50695	103841707	3313	0	dorsum of tongue	-	-	-	-	-	-	-	-	-	94567	19	182.971	14	134.821
HMP	SRS148879	12423	20441574	2270	0	buccal mucosa	-	-	-	-	-	-	-	-	-	18664	5	244.6	4	195.68
HMP	SRS148970	20583	60189656	9785	0	feces	-	-	-	-	-	-	-	-	-	53353	2	33.2283	19	315.669
HMP	SRS148973	50124	117808956	4693	0	dorsum of tongue	-	-	-	-	-	-	-	-	-	108358	18	152.79	15	127.325
HMP	SRS148975	9776	17346101	2642	0	buccal mucosa	-	-	-	-	-	-	-	-	-	16004	3	172.95	2	115.3
HMP	SRS148979	32153	66463145	3507	0	gingiva	-	-	-	-	-	-	-	-	-	63842	8	120.367	6	90.2756
HMP	SRS149078	56691	108627048	2985	0	dorsum of tongue	-	-	-	-	-	-	-	-	-	99091	12	110.47	12	110.47
HMP	SRS149084	32415	68422182	3900	0	gingiva	-	-	-	-	-	-	-	-	-	64960	10	146.151	3	43.8454
HMP	SRS149181	74026	159794190	4722	0	feces	-	-	-	-	-	-	-	-	-	145637	7	43.8063	27	168.967
HMP	SRS149184	64096	123145268	3004	0	dorsum of tongue	-	-	-	-	-	-	-	-	-	112935	16	129.928	17	138.048
HMP	SRS149186	8063	14347813	2621	0	buccal mucosa	-	-	-	-	-	-	-	-	-	13491	4	278.788	3	209.091
HMP	SRS149190	50260	94976400	3373	0	gingiva	-	-	-	-	-	-	-	-	-	90984	10	105.289	8	84.2315
HMP	SRS149231	43011	117019816	6370	0	dorsum of tongue	-	-	-	-	-	-	-	-	-	105958	17	145.275	15	128.183
HMP	SRS149237	32102	79432526	5600	0	gingiva	-	-	-	-	-	-	-	-	-	75589	13	163.661	10	125.893
HMP	SRS149244	34766	84894507	5959	0	feces	-	-	-	-	-	-	-	-	-	76240	5	58.8966	30	353.38
HMP	SRS149280	41251	101705983	4783	0	dorsum of tongue	-	-	-	-	-	-	-	-	-	92935	15	147.484	12	117.987
HMP	SRS149282	7163	13463186	2805	0	buccal mucosa	-	-	-	-	-	-	-	-	-	12150	4	297.106	2	148.553
HMP	SRS149286	63331	121048198	3231	0	gingiva	-	-	-	-	-	-	-	-	-	114536	17	140.44	8	66.0894
HMP	SRS149325	46929	123112083	9326	0	feces	-	-	-	-	-	-	-	-	-	113509	6	48.7361	34	276.171
HMP	SRS149328	48179	113477031	4393	0	dorsum of tongue	-	-	-	-	-	-	-	-	-	102747	15	132.185	16	140.998
HMP	SRS149330	18431	44616359	4979	0	buccal mucosa	-	-	-	-	-	-	-	-	-	41382	11	246.546	6	134.48
HMP	SRS149334	44990	90365719	3385	0	gingiva	-	-	-	-	-	-	-	-	-	85259	14	154.926	5	55.3307
HMP	SRS149486	48393	109104879	4080	0	dorsum of tongue	-	-	-	-	-	-	-	-	-	99527	13	119.151	15	137.482
HMP	SRS149488	7054	12860527	2763	0	buccal mucosa	-	-	-	-	-	-	-	-	-	12174	2	155.515	1	77.7573
HMP	SRS149492	35100	71013618	3302	0	gingiva	-	-	-	-	-	-	-	-	-	67922	7	98.5726	4	56.3272
HMP	SRS149579	49235	86764865	2602	0	dorsum of tongue	-	-	-	-	-	-	-	-	-	77777	12	138.305	13	149.83
HMP	SRS149581	16283	29764462	2707	0	buccal mucosa	-	-	-	-	-	-	-	-	-	27297	9	302.374	2	67.1942
HMP	SRS149585	21735	47180166	4402	0	gingiva	-	-	-	-	-	-	-	-	-	44735	7	148.367	6	127.172
HMP	SRS149591	23072	72333885	9341	0	external naris	-	-	-	-	-	-	-	-	-	69136	4	55.2991	9	124.423
HMP	SRS149690	57459	118587574	3465	0	dorsum of tongue	-	-	-	-	-	-	-	-	-	109065	18	151.787	16	134.921
HMP	SRS149696	27706	69377699	4736	0	gingiva	-	-	-	-	-	-	-	-	-	65533	9	129.725	6	86.4831
HMP	SRS149720	35102	98935013	6943	0	dorsum of tongue	-	-	-	-	-	-	-	-	-	89328	16	161.722	11	111.184
HMP	SRS149722	12214	22812729	2746	0	buccal mucosa	-	-	-	-	-	-	-	-	-	21199	6	263.011	0	0
HMP	SRS149770	37500	55742712	1883	0	buccal mucosa	-	-	-	-	-	-	-	-	-	51837	14	251.154	4	71.7583
HMP	SRS149783	8711	22834583	6504	0	vagina (orifice and posterior)	-	-	-	-	-	-	-	-	-	19281	2	87.5864	3	131.38
HMP	SRS149784	63363	136160596	4629	0	feces	-	-	-	-	-	-	-	-	-	129462	7	51.4099	23	168.918
HMP	SRS149879	64712	154208219	5675	0	feces	-	-	-	-	-	-	-	-	-	146750	12	77.8169	20	129.695
HMP	SRS149882	30666	74534637	5290	0	dorsum of tongue	-	-	-	-	-	-	-	-	-	68608	13	174.416	6	80.4995
HMP	SRS149938	11708	25520511	4169	58.89	buccal mucosa	-	-	-	-	-	-	-	-	-	22835	4	156.737	3	117.553
HMP	SRS150029	50760	121569774	5289	0	feces	-	-	-	-	-	-	-	-	-	112795	3	24.6772	30	246.772
HMP	SRS150032	34863	73663964	3519	0	dorsum of tongue	-	-	-	-	-	-	-	-	-	66477	9	122.176	6	81.451
HMP	SRS150034	24348	47062907	3325	0	buccal mucosa	-	-	-	-	-	-	-	-	-	43324	11	233.73	8	169.985
HMP	SRS886673	6253	13824360	3230	0	external naris	-	-	-	-	-	-	-	-	-	12819	1	72.3361	2	144.672
HMP	SRS886699	24362	52083766	3489	0	dorsum of tongue	-	-	-	-	-	-	-	-	-	47182	9	172.799	7	134.399
HMP	SRS886701	25101	65527236	5206	0	feces	-	-	-	-	-	-	-	-	-	57744	0	0	15	228.912
HMP	SRS892882	46545	94489366	3756	0	feces	-	-	-	-	-	-	-	-	-	86168	3	31.7496	21	222.247
HMP	SRS893009	24308	50375696	5236	0	feces	-	-	-	-	-	-	-	-	-	45558	0	0	10	198.508
HMP	SRS893170	33072	86503832	6411	0	feces	-	-	-	-	-	-	-	-	-	76070	2	23.1204	29	335.245
HMP	SRS893172	35634	91560321	5921	0	feces	-	-	-	-	-	-	-	-	-	81418	2	21.8435	16	174.748
HMP	SRS893173	50054	96019777	2919	0	dorsum of tongue	-	-	-	-	-	-	-	-	-	85184	14	145.803	11	114.56
HMP	SRS893175	64115	103465329	2161	0	dorsum of tongue	-	-	-	-	-	-	-	-	-	94493	19	183.636	9	86.9857
HMP	SRS893187	45720	99367480	3965	0	feces	-	-	-	-	-	-	-	-	-	88232	2	20.1273	27	271.719
HMP	SRS893227	48064	99455298	3281	0	dorsum of tongue	-	-	-	-	-	-	-	-	-	86830	12	120.657	19	191.041
HMP	SRS893229	37109	83770146	4155	0	gingiva	-	-	-	-	-	-	-	-	-	79291	12	143.249	6	71.6246
HMP	SRS893230	31470	97164195	10084	0	feces	-	-	-	-	-	-	-	-	-	84923	3	30.8756	28	288.172
HMP	SRS893232	75481	149317665	3169	0	gingiva	-	-	-	-	-	-	-	-	-	136147	13	87.0627	16	107.154
HMP	SRS893233	12923	25199029	2990	0	buccal mucosa	-	-	-	-	-	-	-	-	-	23211	6	238.104	5	198.42
HMP	SRS893252	48287	116569791	5791	0	feces	-	-	-	-	-	-	-	-	-	104775	2	17.1571	26	223.042
HMP	SRS893253	11168	53426433	16461	0	feces	-	-	-	-	-	-	-	-	-	47901	2	37.4347	19	355.629
HMP	SRS893254	41177	93187143	3846	0	dorsum of tongue	-	-	-	-	-	-	-	-	-	83559	13	139.504	13	139.504
HMP	SRS893255	14967	24363856	2189	0	buccal mucosa	-	-	-	-	-	-	-	-	-	21978	6	246.266	3	123.133
HMP	SRS893256	15568	51591185	14408	0	feces	-	-	-	-	-	-	-	-	-	47329	1	19.3832	20	387.663
HMP	SRS893257	24702	35583743	2166	0	buccal mucosa	-	-	-	-	-	-	-	-	-	28444	9	252.924	2	56.2054
HMP	SRS893258	21975	46284730	3366	0	gingiva	-	-	-	-	-	-	-	-	-	45111	5	108.027	4	86.4216
HMP	SRS893259	27815	73200080	8246	0	feces	-	-	-	-	-	-	-	-	-	66927	8	109.289	13	177.595
HMP	SRS893260	52409	101641191	3003	0	dorsum of tongue	-	-	-	-	-	-	-	-	-	92906	16	157.416	14	137.739
HMP	SRS893270	60407	119403934	3380	0	feces	-	-	-	-	-	-	-	-	-	112648	9	75.3744	18	150.749
HMP	SRS893272	40605	80686013	3183	0	dorsum of tongue	-	-	-	-	-	-	-	-	-	71895	9	111.543	12	148.725
HMP	SRS893273	63256	102977986	2396	0	buccal mucosa	-	-	-	-	-	-	-	-	-	88432	19	184.505	10	97.1081
HMP	SRS893274	45462	92290824	3468	0	dorsum of tongue	-	-	-	-	-	-	-	-	-	82820	17	184.2	18	195.036
HMP	SRS893276	39377	39402428	1011	0	buccal mucosa	-	-	-	-	-	-	-	-	-	27325	4	101.517	2	50.7583
HMP	SRS893277	34697	35004354	1056	0	buccal mucosa	-	-	-	-	-	-	-	-	-	24666	3	85.7036	3	85.7036
HMP	SRS893278	29949	41701589	1867	0	buccal mucosa	-	-	-	-	-	-	-	-	-	34285	12	287.759	1	23.9799
HMP	SRS893279	44765	118749179	7586	0	feces	-	-	-	-	-	-	-	-	-	108163	2	16.8422	30	252.633
HMP	SRS893280	28565	54631882	2861	0	gingiva	-	-	-	-	-	-	-	-	-	52376	10	183.043	8	146.435
HMP	SRS893281	68295	117049027	2536	0	gingiva	-	-	-	-	-	-	-	-	-	113066	11	93.9777	6	51.2606
HMP	SRS893282	39524	74675839	2894	0	gingiva	-	-	-	-	-	-	-	-	-	70978	14	187.477	4	53.5648
HMP	SRS893283	39751	78665184	3033	0	gingiva	-	-	-	-	-	-	-	-	-	74321	13	165.257	10	127.121
HMP	SRS893284	9736	13839811	1764	0	buccal mucosa	-	-	-	-	-	-	-	-	-	12420	3	216.766	4	289.021
HMP	SRS893285	10492	60178129	19093	0	feces	-	-	-	-	-	-	-	-	-	52248	2	33.2347	19	315.729
HMP	SRS893286	31032	38646133	1466	0	buccal mucosa	-	-	-	-	-	-	-	-	-	33603	7	181.131	2	51.7516
HMP	SRS893288	19875	60983410	11124	0	feces	-	-	-	-	-	-	-	-	-	53643	2	32.7958	13	213.173
HMP	SRS893289	38583	61619624	2341	0	dorsum of tongue	-	-	-	-	-	-	-	-	-	54551	7	113.6	13	210.972
HMP	SRS893290	61494	117395171	2939	0	dorsum of tongue	-	-	-	-	-	-	-	-	-	106272	13	110.737	22	187.401
HMP	SRS893291	40962	79646385	3057	0	dorsum of tongue	-	-	-	-	-	-	-	-	-	72196	9	112.999	10	125.555
HMP	SRS893292	28030	79911226	7232	0	feces	-	-	-	-	-	-	-	-	-	70072	2	25.0278	25	312.847
HMP	SRS893295	38402	97682945	6444	0	feces	-	-	-	-	-	-	-	-	-	88834	1	10.2372	26	266.167
HMP	SRS893298	37897	74195158	2892	0	gingiva	-	-	-	-	-	-	-	-	-	71280	10	134.78	5	67.3898
HMP	SRS893299	49395	92049854	2844	0	gingiva	-	-	-	-	-	-	-	-	-	87263	9	97.7731	14	152.091
HMP	SRS893300	35209	100322719	7723	0	feces	-	-	-	-	-	-	-	-	-	90466	2	19.9357	31	309.003
HMP	SRS893301	29167	31766417	1239	0	buccal mucosa	-	-	-	-	-	-	-	-	-	23513	6	188.879	2	62.9596
HMP	SRS893318	65041	108904959	2376	0	gingiva	-	-	-	-	-	-	-	-	-	104319	11	101.006	8	73.4585
HMP	SRS893321	48862	104280616	3533	0	dorsum of tongue	-	-	-	-	-	-	-	-	-	94033	14	134.253	15	143.843
HMP	SRS893322	64572	116612071	2583	0	dorsum of tongue	-	-	-	-	-	-	-	-	-	106170	16	137.207	17	145.783
HMP	SRS893323	18177	33560171	3731	0	buccal mucosa	-	-	-	-	-	-	-	-	-	28824	11	327.769	2	59.5945
HMP	SRS893324	39246	86723863	3704	0	dorsum of tongue	-	-	-	-	-	-	-	-	-	77953	13	149.901	13	149.901
HMP	SRS893325	43415	76433025	2594	0	gingiva	-	-	-	-	-	-	-	-	-	71368	8	104.667	6	78.5001
HMP	SRS893327	31946	89641768	7618	0	feces	-	-	-	-	-	-	-	-	-	78363	4	44.6221	23	256.577
HMP	SRS893328	38789	81169563	3494	0	gingiva	-	-	-	-	-	-	-	-	-	78931	9	110.879	10	123.199
HMP	SRS893332	24874	54280512	3379	0	dorsum of tongue	-	-	-	-	-	-	-	-	-	48861	8	147.383	7	128.96
HMP	SRS893333	55886	94373621	2493	0	gingiva	-	-	-	-	-	-	-	-	-	88401	10	105.962	8	84.7695
HMP	SRS893334	17856	23066098	1588	0	buccal mucosa	-	-	-	-	-	-	-	-	-	18295	5	216.768	4	173.415
HMP	SRS893335	54594	89435203	2215	0	gingiva	-	-	-	-	-	-	-	-	-	84330	9	100.632	7	78.269
HMP	SRS893336	10157	17164161	2437	0	buccal mucosa	-	-	-	-	-	-	-	-	-	15094	4	233.044	5	291.305
HMP	SRS893337	7538	14514696	2780	0	buccal mucosa	-	-	-	-	-	-	-	-	-	13039	4	275.583	3	206.687
HMP	SRS893338	52079	101441024	2981	0	gingiva	-	-	-	-	-	-	-	-	-	96105	14	138.011	7	69.0056
HMP	SRS893339	33767	64739908	2956	0	gingiva	-	-	-	-	-	-	-	-	-	62391	9	139.018	5	77.2321
HMP	SRS893341	36729	102258770	6779	0	feces	-	-	-	-	-	-	-	-	-	90963	5	48.8956	25	244.478
HMP	SRS893342	29501	98257988	9102	0	feces	-	-	-	-	-	-	-	-	-	85741	5	50.8864	31	315.496
HMP	SRS893346	34668	66799180	3158	0	dorsum of tongue	-	-	-	-	-	-	-	-	-	59831	16	239.524	8	119.762
HMP	SRS893347	33382	65341719	3024	0	gingiva	-	-	-	-	-	-	-	-	-	62371	8	122.433	9	137.737
HMP	SRS893348	62749	120041236	2808	0	dorsum of tongue	-	-	-	-	-	-	-	-	-	108040	14	116.627	21	174.94
HMP	SRS893349	7786	14558742	2577	0	buccal mucosa	-	-	-	-	-	-	-	-	-	13080	5	343.436	2	137.375
HMP	SRS893350	67060	118641585	2461	0	dorsum of tongue	-	-	-	-	-	-	-	-	-	107881	17	143.289	17	143.289
HMP	SRS893352	73250	140459415	2938	0	dorsum of tongue	-	-	-	-	-	-	-	-	-	126865	17	121.031	16	113.912
HMP	SRS893353	63568	122843346	2859	0	dorsum of tongue	-	-	-	-	-	-	-	-	-	112865	18	146.528	13	105.826
HMP	SRS893355	64673	113753739	2577	0	gingiva	-	-	-	-	-	-	-	-	-	106408	8	70.3274	6	52.7455
HMP	SRS893358	37376	99891627	5710	0	feces	-	-	-	-	-	-	-	-	-	91891	6	60.0651	28	280.304
HMP	SRS893359	50694	99050997	3084	0	dorsum of tongue	-	-	-	-	-	-	-	-	-	89140	12	121.15	19	191.82
HMP	SRS893360	11430	17395161	1915	0	buccal mucosa	-	-	-	-	-	-	-	-	-	16706	4	229.949	2	114.975
HMP	SRS893361	29722	53963656	2801	0	gingiva	-	-	-	-	-	-	-	-	-	50294	7	129.717	7	129.717
HMP	SRS893363	42716	90293947	3384	0	dorsum of tongue	-	-	-	-	-	-	-	-	-	82604	11	121.824	15	166.124
HMP	SRS893365	59873	114323279	2785	0	dorsum of tongue	-	-	-	-	-	-	-	-	-	104594	15	131.207	17	148.701
HMP	SRS893367	10010	20729570	7856	0	external naris	-	-	-	-	-	-	-	-	-	15860	1	48.2403	2	96.4805
HMP	SRS893369	35554	93059716	6412	0	feces	-	-	-	-	-	-	-	-	-	83269	2	21.4916	26	279.39
HMP	SRS893371	53901	101866588	2936	0	dorsum of tongue	-	-	-	-	-	-	-	-	-	91838	11	107.984	13	127.618
HMP	SRS893376	24839	31934386	1527	0	gingiva	-	-	-	-	-	-	-	-	-	31111	2	62.6284	3	93.9426
HMP	SRS893377	55685	111133402	3088	0	dorsum of tongue	-	-	-	-	-	-	-	-	-	100429	14	125.975	16	143.971
HMP	SRS893378	56739	137634433	6445	0	feces	-	-	-	-	-	-	-	-	-	127041	6	43.5937	29	210.703
HMP	SRS893379	58710	114720036	2998	0	dorsum of tongue	-	-	-	-	-	-	-	-	-	102158	20	174.337	18	156.904
HMP	SRS893380	16197	45488183	10380	0	feces	-	-	-	-	-	-	-	-	-	39994	2	43.9675	9	197.854
HMP	SRS893382	18956	65748875	9106	0	feces	-	-	-	-	-	-	-	-	-	55458	3	45.6282	28	425.863
HMP	SRS893383	84028	175930599	4089	0	feces	-	-	-	-	-	-	-	-	-	157553	7	39.7884	46	261.467
HMP	SRS893385	83266	137208645	2275	0	gingiva	-	-	-	-	-	-	-	-	-	130186	12	87.458	11	80.1699
HMP	SRS971276	75108	164851583	4005	0	feces	-	-	-	-	-	-	-	-	-	152256	6	36.3964	38	230.51
HMP	SRS971277	65813	82266129	1531	0	dorsum of tongue	-	-	-	-	-	-	-	-	-	70592	18	218.802	5	60.7784
JGI	011ome_23_FD	319323	597141041	3093	0	-	Coastal salt marsh microbial communities from the Groves Creek Marsh, Skidaway Island, Georgia	3300020601	Environmental	Aquatic	Marine	Oceanic	Seawater	Salt marsh	Coastal salt marsh	550169	1	1.67465	127	212.68
JGI	017ER18SCSDNA_FD	856333	925767286	1142	0	-	Soil microbial communities from watershed of Upper East River, Colorado, USA	3300049985	Environmental	Terrestrial	Soil	Watershed	Unclassified	soil	soil	955816	0	0	164	177.15
JGI	041ome_3_FD	374689	578252693	2066	0	-	Coastal salt marsh microbial communities from the Groves Creek Marsh, Skidaway Island, Georgia	3300020178	Environmental	Aquatic	Marine	Intertidal zone	Salt marsh	Salt marsh	Coastal salt marsh	526983	0	0	113	195.416
JGI	041ome_4_FD	359701	558151559	2144	0	-	Coastal salt marsh microbial communities from the Groves Creek Marsh, Skidaway Island, Georgia	3300020810	Environmental	Aquatic	Marine	Intertidal zone	Salt marsh	Salt marsh	Coastal salt marsh	513360	1	1.79163	110	197.079
JGI	041ome_5_FD	483848	765462095	2220	0	-	Coastal salt marsh microbial communities from the Groves Creek Marsh, Skidaway Island, Georgia	3300020194	Environmental	Aquatic	Marine	Intertidal zone	Salt marsh	Salt marsh	Coastal salt marsh	703312	3	3.9192	158	206.411
JGI	041ome_6_FD	423181	674788929	2303	0	-	Coastal salt marsh microbial communities from the Groves Creek Marsh, Skidaway Island, Georgia	3300020177	Environmental	Aquatic	Marine	Intertidal zone	Salt marsh	Salt marsh	Coastal salt marsh	620208	2	2.96389	154	228.22
JGI	041ome_7_FD	435965	673077267	2100	0	-	Coastal salt marsh microbial communities from the Groves Creek Marsh, Skidaway Island, Georgia	3300020053	Environmental	Aquatic	Marine	Intertidal zone	Salt marsh	Salt marsh	Coastal salt marsh	617898	2	2.97143	139	206.514
JGI	058ER18SCSDNA_FD	407636	422440527	1051	0	-	Soil microbial communities from watershed of Upper East River, Colorado, USA	3300043602	Environmental	Terrestrial	Soil	Watershed	Unclassified	soil	soil	436771	0	0	67	158.602
JGI	071ome_18_FD	489634	759590458	2143	0	-	Coastal salt marsh microbial communities from the Groves Creek Marsh, Skidaway Island, Georgia	3300020054	Environmental	Aquatic	Marine	Intertidal zone	Salt marsh	Salt marsh	Coastal salt marsh	757342	0	0	176	231.704
JGI	0hr_AmetaG_FD	1657692	1679472694	1048	0	-	Soil biocrust microbial and viral communities from model ecosystem in Berkeley Lab, California, USA	3300049932	Engineered	Artificial ecosystem	Soil microcosm	Unclassified	Unclassified	Soil biocrust	biocrust	1603835	16	9.5268	146	86.932
JGI	1_2617_0518_D_FD	1370966	1583131390	1261	0	-	Rumen microbial communities from sheep, dairy cows and beef cattle from various locations	3300032038	Host-associated	Mammals	Digestive system	Stomach	Rumen	rumen	bovine rumen	1603543	5	3.1583	104	65.6926
JGI	1_d_oct_JRB_CZO_FD	909894	995613941	1164	0	-	Soil microbial communities from Jemez River Basin, Valles Caldera National Preserve, New Mexico, USA	3300049795	Environmental	Terrestrial	Soil	Temperate forest	Bulk soil	Soil	Soil from forest catchment	1030312	0	0	340	341.498
JGI	10_EM_MG_FD	1008781	1650696474	2310	0	-	Soil and ectomycorrhiza microbial communities from Populus trichocarpa stands in riparian zones in the Pacific Northwest, United States	3300031507	Host-associated	Plants	Roots	Unclassified	Unclassified	ectomycorrhiza	Populus trichocarpa roots	1398049	1	0.605805	88	53.3108
JGI	101ome_23_FD	731918	918155591	1435	0	-	Coastal salt marsh microbial communities from the Groves Creek Marsh, Skidaway Island, Georgia	3300020055	Environmental	Aquatic	Marine	Intertidal zone	Salt marsh	Salt marsh	Coastal salt marsh	871827	1	1.08914	141	153.569
JGI	104_891_SD_DR_1m_FD	950526	1570131240	2542	0	-	Soil microbial communities from agricultural fields across the midwestern and eastern USA	3300050240	Environmental	Terrestrial	Soil	Agricultural land	Bulk soil	Soil	agricultural soil	1601151	5	3.18445	597	380.223
JGI	105_901_SD_DR_1m_FD	909219	1292819933	1817	0	-	Soil microbial communities from agricultural fields across the midwestern and eastern USA	3300050241	Environmental	Terrestrial	Soil	Agricultural land	Bulk soil	Soil	agricultural soil	1340231	2	1.54701	388	300.119
JGI	11bactmetaG_FD	90586	118010602	1628	0	-	Extreme environments viral communities from various locations	3300034984	Environmental	Aquatic	Freshwater	Lake	Sediment	sediment	Freshwater lake sediment	115077	0	0	25	211.845
JGI	12_EM_MG_FD	667879	1226685820	2879	0	-	Soil and ectomycorrhiza microbial communities from Populus trichocarpa stands in riparian zones in the Pacific Northwest, United States	3300033180	Host-associated	Plants	Roots	Unclassified	Unclassified	ectomycorrhiza	Populus trichocarpa roots	1044609	3	2.44561	63	51.3579
JGI	12C_Control_Day4_FD	1835441	1812032451	1015	0	-	Soil microbial communities from agricultural site in Penn Yan, New York, United States	3300033550	Environmental	Terrestrial	Soil	Unclassified	Agricultural land	soil	agricultural soil	1875891	2	1.10373	252	139.07
JGI	134614metaG_FD	390999	582378925	1973	0	-	Marine microbial communities from hydrothermal vents in the Atlantic and Pacific Ocean	3300028400	Environmental	Aquatic	Marine	Hydrothermal vents	Unclassified	hydrothermal vent	Hydrothermal sulfide rock	560832	0	0	119	204.334
JGI	13C_Vanillin_Day_FD	1474287	1481381622	1013	0	-	Soil microbial communities from agricultural site in Penn Yan, New York, United States	3300028812	Environmental	Terrestrial	Soil	Unclassified	Agricultural land	soil	agricultural soil	1494670	0	0	142	95.8565
JGI	14DmetaG_FD	173645	172625113	1025	0	-	Seawater microbial communities from Monterey Bay, California, United States	3300028279	Environmental	Aquatic	Marine	Coastal	Unclassified	seawater	surface seawater	154166	0	0	11	63.7219
JGI	1545_IRRI_MG_FD	4980	33880159	157649	0	-	Floating fern leaf microbial communities from various locations	3300047528	Host-associated	Plants	Phyllosphere	Leaf	Endophytes	Leaf	Leaf pocket of Azolla plant	32572	1	29.5158	1	29.5158
JGI	15HMCmetaG_FD	91852	125116439	1616	0	-	Soil and biocrust microbial communities from Mojave Desert, California, United States	3300034001	Environmental	Terrestrial	Soil	Soil crust	Unclassified	hypolithic biocrust	hypolithic moss crust	114738	2	15.9851	56	447.583
JGI	16_75_C_13_1_FD	430611	436812273	1031	0	-	Soil microbial communities from SRUC Craibstone Estate, Aberdeen, Scotland, United Kingdom	3300035073	Environmental	Terrestrial	Soil	Arable	Agricultural land	soil	Arable soil	434908	0	0	54	123.623
JGI	16DmetaG_FD	194583	271560018	1727	0	-	Seawater microbial communities from Monterey Bay, California, United States	3300028418	Environmental	Aquatic	Marine	Coastal	Unclassified	seawater	surface seawater	248154	1	3.68243	58	213.581
JGI	17_EM_MG_FD	939276	1912750630	4178	0	-	Soil and ectomycorrhiza microbial communities from Populus trichocarpa stands in riparian zones in the Pacific Northwest, United States	3300028794	Host-associated	Plants	Roots	Unclassified	Unclassified	ectomycorrhiza	Populus trichocarpa roots	1543454	1	0.522807	127	66.3965
JGI	17_j17_MG_FD	427003	444467011	1075	0	-	Sediment microbial communities from Colorado River basin floodplains, Colorado, United States	3300034177	Environmental	Aquatic	Floodplain	Sediment	Unclassified	sediment	Floodplain sediment	464527	0	0	77	173.241
JGI	172DNAGHGlowgp2_FD	2251808	2614912176	1269	0	-	Rumen microbial communities from sheep, dairy cows and beef cattle from various locations	3300028888	Host-associated	Mammals	Digestive system	Stomach	Rumen	rumen	Whole rumen contents	2280502	2	0.764844	130	49.7149
JGI	176DNAGHGlowgp2_FD	1868318	2303820208	1381	0	-	Rumen microbial communities from sheep, dairy cows and beef cattle from various locations	3300031994	Host-associated	Mammals	Digestive system	Stomach	Rumen	rumen	Whole rumen contents	2034999	4	1.73625	117	50.7852
JGI	17bactmetaG_FD	69873	103621535	2106	0	-	Extreme environments viral communities from various locations	3300034981	Environmental	Aquatic	Freshwater	Lake	Sediment	sediment	Freshwater lake sediment	96364	2	19.301	7	67.5535
JGI	18DmetaG_FD	158456	233779135	1944	0	-	Seawater microbial communities from Monterey Bay, California, United States	3300028297	Environmental	Aquatic	Marine	Coastal	Unclassified	seawater	surface seawater	211311	3	12.8326	65	278.04
JGI	19HNCmetaG_FD	140552	142892318	1048	0	-	Soil and biocrust microbial communities from Mojave Desert, California, United States	3300034376	Environmental	Terrestrial	Soil	Soil crust	Unclassified	hypolithic biocrust	hypolithic non-moss crust	132755	2	13.9966	22	153.962
JGI	1D_rmetaG_FD	290644	393977787	1644	0	-	Seawater microbial communities from Monterey Bay, California, United States	3300028008	Environmental	Aquatic	Marine	Coastal	Unclassified	seawater	surface seawater	361024	3	7.61464	67	170.06
JGI	2_45_N_12_2_FD	1096499	1180114953	1141	0	-	Soil microbial communities from SRUC Craibstone Estate, Aberdeen, Scotland, United Kingdom	3300035697	Environmental	Terrestrial	Soil	Arable	Agricultural land	soil	Arable soil	1217570	0	0	158	133.885
JGI	20_45_V_2_FD	145399	168619406	1278	0	-	Soil microbial communities from SRUC Craibstone Estate, Aberdeen, Scotland, United Kingdom	3300036651	Environmental	Terrestrial	Soil	Arable	Agricultural land	soil	Arable soil	243828	0	0	4	23.7221
JGI	20170724115m_MG_FD	519569	809980652	2102	0	-	Freshwater microbial communities from Yellowstone Lake, Wyoming, United States	3300050245	Environmental	Aquatic	Marine	Oceanic	Seawater	Freshwater	lake water	792968	9	11.1114	211	260.5
JGI	20170724125m_MG_FD	530165	799184436	1981	0	-	Freshwater microbial communities from Yellowstone Lake, Wyoming, United States	3300050247	Environmental	Aquatic	Marine	Oceanic	Seawater	Freshwater	lake water	773276	8	10.0102	255	319.075
JGI	2017072412m_MG_FD	518936	760691066	1885	0	-	Freshwater microbial communities from Yellowstone Lake, Wyoming, United States	3300050246	Environmental	Aquatic	Freshwater	Lake	Unclassified	Freshwater	lake water	755887	7	9.20216	189	248.458
JGI	2017081014m_MG_FD	532908	841697018	2122	0	-	Freshwater microbial communities from Yellowstone Lake, Wyoming, United States	3300050249	Environmental	Aquatic	Freshwater	Lake	Unclassified	Freshwater	lake water	836048	10	11.8808	181	215.042
JGI	2017081016m_MG_FD	515202	780346703	1983	0	-	Freshwater microbial communities from Yellowstone Lake, Wyoming, United States	3300050250	Environmental	Aquatic	Freshwater	Lake	Unclassified	Freshwater	lake water	761570	8	10.2519	199	255.015
JGI	20181029_32A_FD	1901	32460950	184413	0	-	Terrestrial cyanobacterial communities with co-occurring heterotrophs from various environments and locations	3300035001	Environmental	Terrestrial	Soil	Unclassified	Desert	Soil	Soil, lower alluvial fan with plants, and algal crusts	31176	0	0	1	30.8062
JGI	20181107_10A_FD	16498	45284529	72406	0	-	Terrestrial cyanobacterial communities with co-occurring heterotrophs from various environments and locations	3300035008	Environmental	Terrestrial	Cave	Unclassified	Unclassified	Cave wall surface	Dry rock wall scrape from sinkhole in cave	43083	2	44.1652	7	154.578
JGI	20181204_36_FD	21777	88311636	44595	0	-	Terrestrial cyanobacterial communities with co-occurring heterotrophs from various environments and locations	3300035015	Environmental	Aquatic	Freshwater	Lake	Unclassified	Surface water	Blue-green mat floating on water surface of Lunzer Lake.	83774	1	11.3235	7	79.2648
JGI	20181204_58_FD	6115	56172515	95058	0	-	Terrestrial cyanobacterial communities with co-occurring heterotrophs from various environments and locations	3300035018	Environmental	Terrestrial	Rock-dwelling (subaerial biofilms)	Unclassified	Unclassified	Rock surface	Wet wall hanging garden on a sandstone rock wall in the Carmel-Page formation, partly covered with organic debris, mosses and vascular plants	52708	1	17.8023	11	195.825
JGI	20181212_18i_FD	16113	51312842	81432	0	-	Terrestrial cyanobacterial communities with co-occurring heterotrophs from various environments and locations	3300035020	Environmental	Terrestrial	Soil	Clay	Unclassified	Soil	Soil, found in tailings of Cainozoic clay	49099	0	0	5	97.4415
JGI	20190125_19_FD	11309	65914610	35616	0	-	Terrestrial cyanobacterial communities with co-occurring heterotrophs from various environments and locations	3300036443	Environmental	Terrestrial	Soil	Unclassified	Desert	Desert soil	desert soil	62829	4	60.6846	8	121.369
JGI	20190126_51_FD	1534	17567865	127360	0	-	Terrestrial cyanobacterial communities with co-occurring heterotrophs from various environments and locations	3300037859	Environmental	Aquatic	Freshwater	Sediment	Unclassified	Mud	mud from waterfall	15651	0	0	1	56.9221
JGI	20190130_7_FD	17855	58281991	89376	0	-	Terrestrial cyanobacterial communities with co-occurring heterotrophs from various environments and locations	3300036389	Environmental	Terrestrial	Soil	Unclassified	Unclassified	Soil	moss bank soil	51676	1	17.158	6	102.948
JGI	20190225_38_FD	1219	40961151	572968	0	-	Terrestrial cyanobacterial communities with co-occurring heterotrophs from various environments and locations	3300036394	Environmental	Terrestrial	Rock-dwelling (subaerial biofilms)	Unclassified	Unclassified	Rock surface	sandstone seep wall	38332	1	24.4134	6	146.48
JGI	20190225_6_FD	6296	43684896	204742	0	-	Terrestrial cyanobacterial communities with co-occurring heterotrophs from various environments and locations	3300036407	Environmental	Terrestrial	Soil	Soil crust	Unclassified	Soil crust	well developed biological soil crust	41140	0	0	22	503.607
JGI	20190326_41F_FD	11600	62116889	72946	0	-	Terrestrial cyanobacterial communities with co-occurring heterotrophs from various environments and locations	3300039306	Environmental	Terrestrial	Soil	Sand	Desert	Desert soil	Sandy, gravelly soil from granitic outcrop	57307	2	32.1974	20	321.974
JGI	20190605_46C_FD	18146	68613375	31971	0	-	Terrestrial cyanobacterial communities with co-occurring heterotrophs from various environments and locations	3300039239	Environmental	Terrestrial	Rock-dwelling (subaerial biofilms)	Unclassified	Unclassified	Stone wall	Cataloochee Wet Wall, site 4	68393	1	14.5744	10	145.744
JGI	20190625_3_FD	20899	115247357	142284	0	-	Terrestrial cyanobacterial communities with co-occurring heterotrophs from various environments and locations	3300039303	Environmental	Terrestrial	Rock-dwelling (subaerial biofilms)	Unclassified	Unclassified	Rock surface	Near cave entrance, scraping from roof of cave	111877	4	34.708	17	147.509
JGI	20190625_44_FD	16348	75942778	50083	0	-	Terrestrial cyanobacterial communities with co-occurring heterotrophs from various environments and locations	3300039304	Environmental	Terrestrial	Rock-dwelling (subaerial biofilms)	Unclassified	Unclassified	Sandstone	Wet sandstone near waterfall	73667	1	13.1678	7	92.1747
JGI	201MS1MC_25metaG_FD	1087772	1441579238	1585	0	-	Peatland microbial communities from Stordalen Mire, Sweden	3300049914	Environmental	Aquatic	Freshwater	Lake	Sediment	Lake sediment	lake sediment	1385284	5	3.46842	342	237.24
JGI	20200702_47_FD	11399	84193794	97247	0	-	Terrestrial cyanobacterial communities with co-occurring heterotrophs from various environments and locations	3300042995	Environmental	Terrestrial	Soil	Unclassified	Desert	Granitic soil	Granitic soil from Mojave Desert	78996	2	23.7547	31	368.198
JGI	21DmetaG_FD	137640	181455841	1538	0	-	Seawater microbial communities from Monterey Bay, California, United States	3300024413	Environmental	Aquatic	Marine	Coastal	Unclassified	seawater	surface seawater	164567	1	5.51098	41	225.95
JGI	21E_DmetaG_FD	178728	206056654	1288	0	-	Soil microbial communities from hillslopes of Landscape Evolution Observatory, University of Arizona, Oracle, AZ, United States	3300028007	Environmental	Terrestrial	Soil	Unclassified	Unclassified	soil	Soil	208941	0	0	73	354.272
JGI	22_75_V_1_FD	275450	366545286	1622	0	-	Soil microbial communities from SRUC Craibstone Estate, Aberdeen, Scotland, United Kingdom	3300037070	Environmental	Terrestrial	Soil	Arable	Agricultural land	soil	Arable soil	523389	0	0	11	30.0099
JGI	22bactmetaG_FD	100113	140754162	1865	0	-	Extreme environments viral communities from various locations	3300034982	Environmental	Aquatic	Freshwater	Lake	Sediment	sediment	Freshwater lake sediment	137131	0	0	27	191.824
JGI	22E_NmetaG_FD	32752	35113543	1112	0	-	Soil microbial communities from hillslopes of Landscape Evolution Observatory, University of Arizona, Oracle, AZ, United States	3300028003	Environmental	Terrestrial	Soil	Unclassified	Unclassified	soil	Soil	35855	0	0	32	911.329
JGI	22HNCmetaG_FD	94323	125980933	1712	0	-	Soil and biocrust microbial communities from Mojave Desert, California, United States	3300034004	Environmental	Terrestrial	Soil	Soil crust	Unclassified	hypolithic biocrust	hypolithic non-moss crust	114937	1	7.93771	21	166.692
JGI	22W_NmetaG_FD	29347	33880375	1304	0	-	Soil microbial communities from hillslopes of Landscape Evolution Observatory, University of Arizona, Oracle, AZ, United States	3300028004	Environmental	Terrestrial	Soil	Unclassified	Unclassified	soil	Soil	35119	0	0	27	796.922
JGI	23_EM_MG_FD	675467	1228075809	3405	0	-	Soil and ectomycorrhiza microbial communities from Populus trichocarpa stands in riparian zones in the Pacific Northwest, United States	3300028786	Host-associated	Plants	Roots	Unclassified	Unclassified	ectomycorrhiza	Populus trichocarpa roots	1029195	0	0	29	23.6142
JGI	25_45_M_1_FD	1036008	1124514267	1146	0	-	Soil microbial communities from SRUC Craibstone Estate, Aberdeen, Scotland, United Kingdom	3300035169	Environmental	Terrestrial	Soil	Arable	Agricultural land	soil	Arable soil	1161972	3	2.66782	159	141.394
JGI	25_s17_MG_FD	382009	394430380	1058	0	-	Sediment microbial communities from Colorado River basin floodplains, Colorado, United States	3300034994	Environmental	Aquatic	Floodplain	Sediment	Unclassified	sediment	Floodplain sediment	413906	0	0	51	129.3
JGI	28HNSmetaG_FD	104062	112148034	1076	0	-	Soil and biocrust microbial communities from Mojave Desert, California, United States	3300034174	Environmental	Terrestrial	Soil	Unclassified	Desert	sub-biocrust soil	soil below hypolithic non-moss crust	110263	0	0	36	321.004
JGI	2B1ome_2_FD	17190	66381077	154102	0	-	Characterization of biomass-degrading enzymes from insect-associated, soil, and chicken feces microbial communities from the USA and Brazil	3300022823	Environmental	Terrestrial	Nest	Insects nest	Nest dump	ant dump	Ant dump-derived enrichment culture on filter paper	61820	3	45.1936	13	195.839
JGI	3_45_N_12_3_FD	1019333	1144197311	1218	0	-	Soil microbial communities from SRUC Craibstone Estate, Aberdeen, Scotland, United Kingdom	3300035174	Environmental	Terrestrial	Soil	Arable	Agricultural land	soil	Arable soil	1180285	1	0.873975	194	169.551
JGI	3017_IRRI_MG_FD	1929	30594943	202752	0	-	Floating fern leaf microbial communities from various locations	3300047542	Host-associated	Plants	Phyllosphere	Leaf	Endophytes	Leaf	Leaf pocket of Azolla plant	29684	1	32.6851	6	196.111
JGI	31SMCmetaG_FD	246092	268210039	1098	0	-	Soil and biocrust microbial communities from Mojave Desert, California, United States	3300034781	Environmental	Terrestrial	Soil	Soil crust	Unclassified	biocrust	moss biological soil crust	261096	0	0	54	201.335
JGI	33DmetaG_FD	148848	235078936	2192	0	-	Seawater microbial communities from Monterey Bay, California, United States	3300028414	Environmental	Aquatic	Marine	Coastal	Unclassified	seawater	surface seawater	221427	2	8.50778	46	195.679
JGI	33SMCmetaG_FD	240909	238173377	1006	0	-	Soil and biocrust microbial communities from Mojave Desert, California, United States	3300034221	Environmental	Terrestrial	Soil	Soil crust	Unclassified	biocrust	moss biological soil crust	228002	1	4.19862	21	88.1711
JGI	34SMCmetaG_FD	132019	154918882	1229	0	-	Soil and biocrust microbial communities from Mojave Desert, California, United States	3300034236	Environmental	Terrestrial	Soil	Soil crust	Unclassified	biocrust	moss biological soil crust	145000	1	6.45499	24	154.92
JGI	35_GP2_293_FD	48502	60968186	1458	0	-	Extreme environments viral communities from various locations	3300036453	Environmental	Aquatic	Freshwater	Ice	Glacier	ice	glacier ice	63120	1	16.402	3	49.206
JGI	3523_IRRI_MG_FD	8049	46237684	333875	0	-	Floating fern leaf microbial communities from various locations	3300047541	Host-associated	Plants	Phyllosphere	Leaf	Endophytes	Leaf	Leaf pocket of Azolla plant	43896	1	21.6274	8	173.019
JGI	356308metaG_FD	333933	525208165	2145	0	-	Marine microbial communities from hydrothermal vents in the Atlantic and Pacific Ocean	3300026534	Environmental	Aquatic	Marine	Hydrothermal vents	Unclassified	hydrothermal vent	Hydrothermal sulfide rock	488852	0	0	121	230.385
JGI	35SMCmetaG_FD	340858	411603686	1278	0	-	Soil and biocrust microbial communities from Mojave Desert, California, United States	3300034175	Environmental	Terrestrial	Soil	Soil crust	Unclassified	biocrust	moss biological soil crust	395105	1	2.42952	50	121.476
JGI	36SMCmetaG_FD	232751	252144734	1120	0	-	Soil and biocrust microbial communities from Mojave Desert, California, United States	3300034025	Environmental	Terrestrial	Soil	Soil crust	Unclassified	biocrust	moss biological soil crust	252961	0	0	16	63.4556
JGI	38DmetaG_FD	156567	218015324	1695	0	-	Seawater microbial communities from Monterey Bay, California, United States	3300024320	Environmental	Aquatic	Marine	Coastal	Unclassified	seawater	surface seawater	202659	3	13.7605	34	155.952
JGI	39SMCmetaG_FD	125061	141144154	1151	0	-	Soil and biocrust microbial communities from Mojave Desert, California, United States	3300034137	Environmental	Terrestrial	Soil	Soil crust	Unclassified	biocrust	moss biological soil crust	134142	0	0	16	113.359
JGI	3A1ome_FD	21677	83545611	33270	0	-	Characterization of biomass-degrading enzymes from insect-associated, soil, and chicken feces microbial communities from the USA and Brazil	3300024040	Environmental	Terrestrial	Nest	Insects nest	Nest dump	ant dump	Ant dump-derived enrichment culture on filter paper	80854	2	23.939	23	275.299
JGI	3A2ome_FD	15253	88268326	110936	0	-	Characterization of biomass-degrading enzymes from insect-associated, soil, and chicken feces microbial communities from the USA and Brazil	3300024038	Environmental	Terrestrial	Nest	Insects nest	Nest dump	ant dump	Ant dump-derived enrichment culture on filter paper	82657	1	11.3291	24	271.898
JGI	3A50Ametagenome_FD	14440	55857917	22655	0	-	Characterization of biomass-degrading enzymes from insect-associated, soil, and chicken feces microbial communities from the USA and Brazil	3300020128	Environmental	Terrestrial	Nest	Insects nest	Nest dump	ant dump	Ant dump-derived enrichment culture on filter paper	53404	2	35.8051	11	196.928
JGI	3NFCmetaG_FD	671653	678537479	1033	0	-	Soil microbial communities from a coastal freshwater wetland in North Carolina, United States	3300036869	Environmental	Terrestrial	Soil	Wetlands	Unclassified	soil	restored coastal freshwater wetland	695993	0	0	135	198.957
JGI	4_EtaG_FD	261119	352511241	1603	0	-	Marine viral communities from the Subarctic Pacific Ocean and the Gulf of Mexico	3300025128	Environmental	Aquatic	Marine	Oceanic	Unclassified	Marine	seawater	412131	1	2.83679	7	19.8575
JGI	4_s_oct_JRB_CZO_FD	1301655	1503879832	1269	0	-	Soil microbial communities from Jemez River Basin, Valles Caldera National Preserve, New Mexico, USA	3300049456	Environmental	Terrestrial	Soil	Temperate forest	Bulk soil	Soil	Soil from forest catchment	1554025	1	0.664947	284	188.845
JGI	4123metaG_FD	451565	615759757	1660	0	-	Rhizosphere microbial communities from Carex aquatilis grown in University of Washington, Seatle, WA, United States	3300031595	Host-associated	Plants	Roots	Rhizosphere	Soil	rhizosphere	Peat Soil	624589	0	0	118	191.633
JGI	4139_IRRI_MG_FD	1014	26446120	592238	0	-	Floating fern leaf microbial communities from various locations	3300047533	Host-associated	Plants	Phyllosphere	Leaf	Endophytes	Leaf	Leaf pocket of Azolla plant	25409	1	37.8127	2	75.6255
JGI	41419metaG_FD	355988	411163822	1219	0	-	Rhizosphere microbial communities from Carex aquatilis grown in University of Washington, Seatle, WA, United States	3300029957	Host-associated	Plants	Roots	Rhizosphere	Soil	rhizosphere	Peat Soil	422783	0	0	63	153.224
JGI	41SMSmetaG_FD	119077	133662931	1074	0	-	Soil and biocrust microbial communities from Mojave Desert, California, United States	3300034779	Environmental	Terrestrial	Soil	Unclassified	Desert	sub-biocrust soil	soil below moss biological soil crust	126569	1	7.48151	24	179.556
JGI	41W_NmetaG_FD	69688	86104741	1393	0	-	Soil microbial communities from hillslopes of Landscape Evolution Observatory, University of Arizona, Oracle, AZ, United States	3300028040	Environmental	Terrestrial	Soil	Unclassified	Unclassified	soil	Soil	88392	1	11.6138	94	1091.69
JGI	4281140metaG_FD	197331	327516614	2404	0	-	Marine microbial communities from hydrothermal vents in the Atlantic and Pacific Ocean	3300028417	Environmental	Aquatic	Marine	Hydrothermal vents	Unclassified	hydrothermal vent	Hydrothermal sulfide rock	315005	0	0	34	103.812
JGI	42W_NmetaG_FD	33974	42206313	1423	0	-	Soil microbial communities from hillslopes of Landscape Evolution Observatory, University of Arizona, Oracle, AZ, United States	3300028005	Environmental	Terrestrial	Soil	Unclassified	Unclassified	soil	Soil	43487	0	0	43	1018.8
JGI	4522metaG_FD	1312498	1537350794	1279	0	-	Rhizosphere microbial communities from Carex aquatilis grown in University of Washington, Seatle, WA, United States	3300031344	Host-associated	Plants	Roots	Rhizosphere	Soil	rhizosphere	Peat Soil	1553336	0	0	255	165.87
JGI	47SNCmetaG_FD	191596	224641758	1256	0	-	Soil and biocrust microbial communities from Mojave Desert, California, United States	3300034029	Environmental	Terrestrial	Soil	Soil crust	Unclassified	biocrust	non-moss soil biological crust	198097	7	31.1607	18	80.1276
JGI	4824metaG_FD	287762	364275437	1451	0	-	Rhizosphere microbial communities from Carex aquatilis grown in University of Washington, Seatle, WA, United States	3300028563	Host-associated	Plants	Roots	Rhizosphere	Soil	rhizosphere	Peat Soil	376667	0	0	65	178.436
JGI	48691823_MG_FD	45937	58523739	1483	0	-	Microbial communities from sediments and microbial mats in various locations	3300021588	Environmental	Aquatic	Marine	Hydrothermal vents	Microbial mats	hydrothermal vent microbial mat	Ultra Mound gradient site, orange microbial mat	55272	0	0	13	222.132
JGI	487_2244metaG_FD	90966	110940878	1336	0	-	Extreme environments viral communities from various locations	3300034654	Environmental	Aquatic	Marine	Unclassified	Unclassified	filtered seawater	filtered seawater	127145	0	0	9	81.1243
JGI	48700701_MG_FD	182746	237197101	1529	0	-	Microbial communities from sediments and microbial mats in various locations	3300021512	Environmental	Aquatic	Marine	Hydrothermal vents	Sediment	hydrothermal vent sediment	Cathedral Hill gradient site area, sediment	226430	0	0	20	84.3181
JGI	48700712_MG_FD	149100	213061242	1817	0	-	Microbial communities from sediments and microbial mats in various locations	3300021509	Environmental	Aquatic	Marine	Hydrothermal vents	Sediment	hydrothermal vent sediment	Cathedral Hill gradient site area, sediment	206926	1	4.69349	31	145.498
JGI	48701101_MG_FD	172768	223588572	1499	0	-	Microbial communities from sediments and microbial mats in various locations	3300021513	Environmental	Aquatic	Marine	Hydrothermal vents	Sediment	hydrothermal vent sediment	Rebecca's Roost sulfide chimney, sediment	206505	1	4.4725	16	71.56
JGI	4872041011_MG_FD	81906	92533078	1233	0	-	Microbial communities from sediments and microbial mats in various locations	3300021499	Environmental	Aquatic	Marine	Hydrothermal vents	Sediment	hydrothermal vent sediment	Cathedral Hill gradient site, bare sediment just outside mat	90519	1	10.8069	19	205.332
JGI	48720434_MG_FD	61596	78395071	1489	0	-	Microbial communities from sediments and microbial mats in various locations	3300021490	Environmental	Aquatic	Marine	Hydrothermal vents	Sediment	hydrothermal vent sediment	Cathedral Hill gradient site, bare sediment just outside mat	72650	0	0	42	535.748
JGI	48720478_MG_FD	199630	259283645	1533	0	-	Microbial communities from sediments and microbial mats in various locations	3300021467	Environmental	Aquatic	Marine	Hydrothermal vents	Sediment	hydrothermal vent sediment	Cathedral Hill gradient site, bare sediment just outside mat	240795	1	3.85678	80	308.542
JGI	4872131011_MG_FD	77500	94154700	1379	0	-	Microbial communities from sediments and microbial mats in various locations	3300021495	Environmental	Aquatic	Marine	Hydrothermal vents	Microbial mats	hydrothermal vent microbial mat	Cathedral Hill gradient site, white microbial mat	89279	0	0	23	244.279
JGI	48721312_MG_FD	62945	75543117	1331	0	-	Microbial communities from sediments and microbial mats in various locations	3300021496	Environmental	Aquatic	Marine	Hydrothermal vents	Microbial mats	hydrothermal vent microbial mat	Cathedral Hill gradient site, white microbial mat	64356	0	0	3	39.7124
JGI	48721367_MG_FD	96118	118917004	1425	0	-	Microbial communities from sediments and microbial mats in various locations	3300021503	Environmental	Aquatic	Marine	Hydrothermal vents	Microbial mats	hydrothermal vent microbial mat	Cathedral Hill gradient site, white microbial mat	111536	0	0	24	201.821
JGI	487213910_MG_FD	23913	24832194	1066	0	-	Microbial communities from sediments and microbial mats in various locations	3300021587	Environmental	Aquatic	Marine	Hydrothermal vents	Microbial mats	hydrothermal vent microbial mat	Cathedral Hill gradient site, white microbial mat	22713	0	0	4	161.081
JGI	48721812_MG_FD	126262	141669862	1181	0	-	Microbial communities from sediments and microbial mats in various locations	3300021506	Environmental	Aquatic	Marine	Hydrothermal vents	Microbial mats	hydrothermal vent microbial mat	Cathedral Hill gradient site, white microbial mat	127442	0	0	26	183.525
JGI	48721867_MG_FD	276106	391391116	1779	0	-	Microbial communities from sediments and microbial mats in various locations	3300021472	Environmental	Aquatic	Marine	Hydrothermal vents	Microbial mats	hydrothermal vent microbial mat	Cathedral Hill gradient site, white microbial mat	382504	1	2.55499	70	178.849
JGI	48hr_BmetaG_FD	2044876	2041228425	1024	0	-	Soil biocrust microbial and viral communities from model ecosystem in Berkeley Lab, California, USA	3300049933	Engineered	Artificial ecosystem	Soil microcosm	Unclassified	Unclassified	Soil biocrust	biocrust	1957642	11	5.38891	153	74.9549
JGI	4B3metaG_FD	11031	13132248	1330	0	-	Bacterial and archaeal communities from various locations to study Microbial Dark Matter (Phase II)	3300025075	Environmental	Aquatic	Freshwater	Unclassified	Unclassified	Freshwater	Freshwater alkaline creek - Hyperalkaline calcium carbonate flocculant	15149	0	0	0	0
JGI	4CB225metaG_FD	567625	644789843	1224	0	-	Rhizosphere microbial communities from Carex aquatilis grown in University of Washington, Seatle, WA, United States	3300031247	Host-associated	Plants	Roots	Rhizosphere	Soil	rhizosphere	Peat Soil	669666	0	0	88	136.479
JGI	4CB327metaG_FD	716355	895410143	1426	0	-	Rhizosphere microbial communities from Carex aquatilis grown in University of Washington, Seatle, WA, United States	3300031712	Host-associated	Plants	Roots	Rhizosphere	Soil	rhizosphere	Peat Soil	901609	0	0	167	186.507
JGI	50DmetaG_FD	167407	232213481	1728	0	-	Seawater microbial communities from Monterey Bay, California, United States	3300028397	Environmental	Aquatic	Marine	Coastal	Unclassified	seawater	surface seawater	209147	0	0	53	228.238
JGI	51DmetaG_FD	122371	123737537	1033	0	-	Seawater microbial communities from Monterey Bay, California, United States	3300028273	Environmental	Aquatic	Marine	Coastal	Unclassified	seawater	surface seawater	104923	0	0	9	72.7346
JGI	535KIPmetaG_FD	2882	13620972	19627	0	-	Extreme environments viral communities from various locations	3300035403	Environmental	Aquatic	Marine	Unclassified	Unclassified	filtered seawater	filtered seawater	13097	0	0	0	0
JGI	55_701_IL_DR_1m__FD	892835	1046116414	1273	0	-	Soil microbial communities from agricultural fields across the midwestern and eastern USA	3300050220	Environmental	Terrestrial	Soil	Agricultural land	Bulk soil	Soil	agricultural soil	1083674	0	0	187	178.756
JGI	55_j17_MG_FD	344787	366515441	1101	0	-	Sediment microbial communities from Colorado River basin floodplains, Colorado, United States	3300033814	Environmental	Aquatic	Floodplain	Sediment	Unclassified	sediment	Floodplain sediment	385361	0	0	61	166.432
JGI	56SPOviralmetaG_FD	228902	301267184	1569	0	-	Marine viral communities from the oligotrophic San Pedro Time Series (SPOT) site, San Pedro Channel, CA, USA	3300022074	Environmental	Aquatic	Marine	Strait	Unclassified	seawater	San Pedro Ocean Time-series site	345763	0	0	6	19.9159
JGI	59DmetaG_FD	164880	196924457	1316	0	-	Seawater microbial communities from Monterey Bay, California, United States	3300026505	Environmental	Aquatic	Marine	Coastal	Unclassified	seawater	surface seawater	181823	0	0	31	157.421
JGI	6_d_sep_JRB_CZO_FD	1146229	1142847770	1023	0	-	Soil microbial communities from Jemez River Basin, Valles Caldera National Preserve, New Mexico, USA	3300049446	Environmental	Terrestrial	Soil	Temperate forest	Bulk soil	Soil	Soil from forest catchment	1179612	0	0	278	243.252
JGI	61_697_IL_DR_0cm_FD	958482	965534764	1043	0	-	Soil microbial communities from agricultural fields across the midwestern and eastern USA	3300050223	Environmental	Terrestrial	Soil	Agricultural land	Bulk soil	Soil	agricultural soil	1004151	1	1.0357	173	179.175
JGI	61DmetaG_FD	175899	218862088	1413	0	-	Seawater microbial communities from Monterey Bay, California, United States	3300028132	Environmental	Aquatic	Marine	Coastal	Unclassified	seawater	surface seawater	194722	0	0	24	109.658
JGI	69_721_IL_DR_1m__FD	797684	1017926005	1468	0	-	Soil microbial communities from agricultural fields across the midwestern and eastern USA	3300050227	Environmental	Terrestrial	Soil	Agricultural land	Bulk soil	Soil	agricultural soil	1047822	0	0	213	209.249
JGI	6monthpyrite_MG_FD	153674	295357684	4267	0	-	Sediment chemolithoautotrophic microbial communities from various locations	3300032253	Environmental	Aquatic	Marine	Coastal	Sediment	microbial mat	Iron sulfide mineral coupon ocean water column incubation	272392	0	0	29	98.186
JGI	6PFCmetaG_FD	658595	659035646	1019	0	-	Soil microbial communities from a coastal freshwater wetland in North Carolina, United States	3300036872	Environmental	Aquatic	Marine	Oceanic	Seawater	soil	restored coastal freshwater wetland	676065	1	1.51737	127	192.706
JGI	700mSIPHEX1MG_FD	24676	90800530	39093	0	-	Seawater microbial communities from the Faroe-Shetland Channel, North-East Atlantic Ocean	3300039449	Environmental	Aquatic	Marine	Oceanic	Unclassified	seawater	Seawater	83495	0	0	17	187.224
JGI	700mSIPHEX2MG_FD	23299	85358938	39152	0	-	Seawater microbial communities from the Faroe-Shetland Channel, North-East Atlantic Ocean	3300040958	Environmental	Aquatic	Marine	Oceanic	Unclassified	seawater	Seawater	78853	0	0	17	199.159
JGI	70DmetaG_FD	124716	169305116	1609	0	-	Seawater microbial communities from Monterey Bay, California, United States	3300024314	Environmental	Aquatic	Marine	Coastal	Unclassified	seawater	surface seawater	157436	0	0	33	194.914
JGI	713CPN21X2metaG_FD	417003	672390785	2333	0	-	Peatland microbial communities from Stordalen Mire, Sweden	3300050011	Environmental	Terrestrial	Soil	Peat	Mire	soil	Peat soil	692686	0	0	214	318.267
JGI	713S3X2metaG_FD	210965	387490232	3131	0	-	Peatland microbial communities from Stordalen Mire, Sweden	3300037084	Environmental	Terrestrial	Soil	Peat	Mire	soil	Peat soil	385751	1	2.58071	113	291.62
JGI	714PHBRim259_FD	428969	550816351	1497	0	-	Peatland microbial communities from Stordalen Mire, Sweden	3300050126	Environmental	Terrestrial	Soil	Peat	Mire	Peat soil	Permafrost peat	559935	0	0	117	212.412
JGI	715P23034metaG_FD	196708	374904267	3397	0	-	Peatland microbial communities from Stordalen Mire, Sweden	3300037097	Environmental	Terrestrial	Soil	Peat	Mire	soil	Peat soil	372883	0	0	131	349.423
JGI	716P11014metaG_FD	382246	475420201	1441	0	-	Peatland microbial communities from Stordalen Mire, Sweden	3300037177	Environmental	Terrestrial	Soil	Peat	Mire	soil	Peat soil	483938	0	0	94	197.72
JGI	716P115metaG_FD	377067	432616028	1209	0	-	Peatland microbial communities from Stordalen Mire, Sweden	3300037260	Environmental	Terrestrial	Soil	Peat	Mire	soil	Peat soil	440430	1	2.31152	47	108.641
JGI	716P215metaG_FD	435984	501804465	1233	0	-	Peatland microbial communities from Stordalen Mire, Sweden	3300037179	Environmental	Terrestrial	Soil	Peat	Mire	soil	Peat soil	510722	0	0	111	221.202
JGI	718E22024metaG_FD	466505	590733981	1457	0	-	Peatland microbial communities from Stordalen Mire, Sweden	3300050023	Environmental	Aquatic	Marine	Oceanic	Seawater	Peat soil	Permafrost peat	578932	0	0	125	211.601
JGI	718P13034metaG_FD	377457	812469532	4395	0	-	Peatland microbial communities from Stordalen Mire, Sweden	3300050017	Environmental	Terrestrial	Soil	Peat	Mire	Peat soil	Permafrost peat	813079	1	1.23082	281	345.859
JGI	719AvC32024metaG_FD	552139	624715927	1216	0	-	Peatland microbial communities from Stordalen Mire, Sweden	3300046487	Environmental	Terrestrial	Soil	Peat	Mire	Peat soil	Permafrost peat	628859	0	0	168	268.922
JGI	719E32024metaG_FD	438634	516271087	1288	0	-	Peatland microbial communities from Stordalen Mire, Sweden	3300049724	Environmental	Terrestrial	Soil	Peat	Mire	Peat soil	Permafrost peat	505274	0	0	118	228.562
JGI	7509_IRRI_MG_FD	48899	55851407	1020	0	-	Floating fern leaf microbial communities from various locations	3300047538	Host-associated	Plants	Phyllosphere	Leaf	Endophytes	Leaf	Leaf pocket of Azolla plant	47783	2	35.8093	1	17.9047
JGI	79DmetaG_FD	138717	138731732	1015	0	-	Seawater microbial communities from Monterey Bay, California, United States	3300024235	Environmental	Aquatic	Marine	Coastal	Unclassified	seawater	surface seawater	126609	3	21.6245	4	28.8326
JGI	8PremetaG_FD	841661	879160718	1081	0	-	Soil microbial communities from a coastal freshwater wetland in North Carolina, United States	3300036866	Environmental	Terrestrial	Soil	Wetlands	Unclassified	soil	restored coastal freshwater wetland	907973	2	2.2749	168	191.091
JGI	92_891_SD_DR_1m__FD	849466	1412300591	2537	0	-	Soil microbial communities from agricultural fields across the midwestern and eastern USA	3300050235	Environmental	Terrestrial	Soil	Agricultural land	Bulk soil	Soil	agricultural soil	1447092	4	2.83226	530	375.274
JGI	9PremetaG_FD	598098	598552942	1010	0	-	Soil microbial communities from a coastal freshwater wetland in North Carolina, United States	3300036867	Environmental	Terrestrial	Soil	Wetlands	Unclassified	soil	restored coastal freshwater wetland	616126	1	1.6707	117	195.471
JGI	A23E3SouthBayCA_2_FD	15871	60434080	17346	0	-	Environmental microbial communities from Fremont, CA and La Paraguera, Puerto Rico	3300026962	Engineered	Lab enrichment	Defined media	Aerobic media	Unclassified	Aerobic enrichment media	Eden Landing Ponds, San Francisco, CA, USA	62902	0	0	8	132.376
JGI	A23M1SouthBayCA_FD	29509	76271066	8770	0	-	Environmental microbial communities from Fremont, CA and La Paraguera, Puerto Rico	3300000933	Engineered	Lab enrichment	Defined media	Aerobic media	Unclassified	Aerobic enrichment media	A23 M1 aerobic enrichment on miscanthus of planktonic cells taken from a salt flat in the South Bay, CA	77886	0	0	11	144.222
JGI	A23P2SouthBayCA_2_FD	34053	90395253	13366	0	-	Environmental microbial communities from Fremont, CA and La Paraguera, Puerto Rico	3300026992	Engineered	Lab enrichment	Defined media	Aerobic media	Unclassified	Aerobic enrichment media	Eden Landing Ponds, San Francisco, CA, USA	93171	0	0	13	143.813
JGI	A26ome_4_FD	87202	109873989	1507	0	-	Panicgrass rhizosphere soil microbial communities from growth chamber in LBNL, Berkeley, California, USA	3300049022	Environmental	Terrestrial	Soil	Unclassified	Unclassified	Soil	Field Soil	108639	0	0	11	100.115
JGI	A5006vmetaG_FD	33498	49849156	1965	0	-	Hydrothermal vents viral and microbial communities from various locations in Pacific Ocean	3300049903	Environmental	Aquatic	Marine	Hydrothermal vents	Unclassified	Hydrothermal vent fluid	Pelagic ocean, hydrothermal vent fluid	49014	1	20.0605	3	60.1816
JGI	AAG_RA_Leu_MG_FD	88250	179599739	5130	0	-	Active sludge microbial communities of municipal wastewater-treating anaerobic digesters from various locations	3300028907	Engineered	Wastewater	Anaerobic digestor	Unclassified	Unclassified	activated sludge	Anaerobic digester	169040	1	5.56794	47	261.693
JGI	AAG_UR_Arg_MG_FD	127242	244355407	3550	0	-	Active sludge microbial communities of municipal wastewater-treating anaerobic digesters from various locations	3300028631	Engineered	Wastewater	Anaerobic digestor	Unclassified	Unclassified	activated sludge	Anaerobic digester	225300	1	4.0924	68	278.283
JGI	AAG_UR_Asn_MG_FD	154920	302427523	3581	0	-	Active sludge microbial communities of municipal wastewater-treating anaerobic digesters from various locations	3300028644	Engineered	Wastewater	Anaerobic digestor	Unclassified	Unclassified	activated sludge	Anaerobic digester	281001	2	6.61315	101	333.964
JGI	AAG_UR_Glu_MG_FD	127021	243184465	3593	0	-	Active sludge microbial communities of municipal wastewater-treating anaerobic digesters from various locations	3300028641	Engineered	Wastewater	Anaerobic digestor	Unclassified	Unclassified	activated sludge	Anaerobic digester	222935	1	4.1121	89	365.977
JGI	AAG_UR_Gly_MG_FD	128913	251353665	3583	0	-	Active sludge microbial communities of municipal wastewater-treating anaerobic digesters from various locations	3300028633	Engineered	Wastewater	Anaerobic digestor	Unclassified	Unclassified	activated sludge	Anaerobic digester	231795	1	3.97846	79	314.298
JGI	AAG_UR_Leu_MG_FD	117952	236530330	3736	0	-	Active sludge microbial communities of municipal wastewater-treating anaerobic digesters from various locations	3300028629	Engineered	Wastewater	Anaerobic digestor	Unclassified	Unclassified	activated sludge	Anaerobic digester	217370	0	0	53	224.073
JGI	AAG_UR_Phe_MG_FD	99083	190524495	3392	0	-	Active sludge microbial communities of municipal wastewater-treating anaerobic digesters from various locations	3300028626	Engineered	Wastewater	Anaerobic digestor	Unclassified	Unclassified	activated sludge	Anaerobic digester	176498	1	5.24867	41	215.195
JGI	AAG_UR_Val_MG_FD	117862	225152220	3331	0	-	Active sludge microbial communities of municipal wastewater-treating anaerobic digesters from various locations	3300028628	Engineered	Wastewater	Anaerobic digestor	Unclassified	Unclassified	activated sludge	Anaerobic digester	210452	1	4.44144	50	222.072
JGI	AB_Metals_2_FD	395312	1094176823	10941	0	-	Sediment microbial communities from freshwater and brackish wetlands in California and Colorado, USA	3300048577	Environmental	Aquatic	Marine	Oceanic	Seawater	Wood chips	Saturated wood chip bioreactor, mix of column woodchips and alfalfa	1013793	10	9.13929	344	314.392
JGI	AB_Metals_3_FD	277116	928724509	18692	0	-	Sediment microbial communities from freshwater and brackish wetlands in California and Colorado, USA	3300048578	Engineered	Bioreactor	Denitrification	Woodchip Bioreactor (WBR)	Unclassified	Wood chips	Saturated wood chip bioreactor, mix of column woodchips and alfalfa	867341	10	10.7675	277	298.259
JGI	AB_TrOCs_1_FD	419489	1071112994	8322	0	-	Sediment microbial communities from freshwater and brackish wetlands in California and Colorado, USA	3300048598	Engineered	Bioreactor	Denitrification	Woodchip Bioreactor (WBR)	Unclassified	Wood chips	Saturated wood chip bioreactor, mix of column woodchips and alfalfa	996278	24	22.4066	496	463.07
JGI	AB_TrOCs_4_FD	327755	940156552	13706	0	-	Sediment microbial communities from freshwater and brackish wetlands in California and Colorado, USA	3300048575	Engineered	Bioreactor	Denitrification	Woodchip Bioreactor (WBR)	Unclassified	Wood chips	Saturated wood chip bioreactor, mix of column woodchips and alfalfa	881338	8	8.50922	303	322.287
JGI	AD138III_FD	240476	376250349	2178	0	-	Methane metabolizing microbial communities from different methane-rich environments from various locations	3300036963	Engineered	WWTP	Wastewater	Unclassified	Unclassified	wastewater	wastewater	352088	3	7.97341	77	204.651
JGI	AD143II_FD	209006	344784797	2422	0	-	Methane metabolizing microbial communities from different methane-rich environments from various locations	3300036964	Engineered	WWTP	Wastewater	Unclassified	Unclassified	wastewater	wastewater	322640	2	5.80072	87	252.331
JGI	AG5_20m_MG_FD	271157	343540624	1493	0	-	Marine microbial communities from Western Arctic Ocean, Canada	3300036807	Environmental	Aquatic	Marine	Oceanic	Unclassified	Marine	ocean water	307164	2	5.82173	40	116.435
JGI	AG5_SCM_MG_FD	259044	364443303	1808	0	-	Marine microbial communities from Western Arctic Ocean, Canada	3300031597	Environmental	Aquatic	Marine	Oceanic	Unclassified	Marine	ocean water	327032	1	2.74391	35	96.0369
JGI	AG5_Surface_MG_FD	415761	561205506	1628	0	-	Marine microbial communities from Western Arctic Ocean, Canada	3300031621	Environmental	Aquatic	Marine	Oceanic	Unclassified	Marine	ocean water	524755	3	5.34564	52	92.6577
JGI	AgamicAtAmrz_FD	104488	228281275	5133	0	-	Agave microbial communities from California, USA, and Mexico	3300030500	Host-associated	Plants	Roots	Rhizosphere	Unclassified	Agave	Rhizosphere	225661	8	35.0445	25	109.514
JGI	AgamicAtPrz_FD	162642	331847311	4639	0	-	Agave microbial communities from California, USA, and Mexico	3300030512	Host-associated	Plants	Phyllosphere	Phylloplane/Leaf surface	Unclassified	Agave	Agave	326776	10	30.1343	34	102.457
JGI	AgamicMgSfrz_FD	182621	274759929	2072	0	-	Agave microbial communities from California, USA, and Mexico	3300030497	Host-associated	Plants	Phyllosphere	Phylloplane/Leaf surface	Unclassified	Agave	Agave	262647	9	32.7559	12	43.6745
JGI	AgamicOrMarz_FD	259275	342359046	1589	0	-	Agave microbial communities from California, USA, and Mexico	3300030516	Host-associated	Plants	Phyllosphere	Phylloplane/Leaf surface	Unclassified	Agave	Agave	324126	9	26.2882	21	61.3391
JGI	AMALJGIDNA10_FD	694978	918571018	1549	0	-	Seawater and sediment microbial communities from various locations	3300035250	Environmental	Aquatic	Marine	Oceanic	Unclassified	seawater	untreated seawater	855301	1	1.08865	364	396.268
JGI	AMALJGIDNA12_FD	672486	825144347	1383	0	-	Seawater and sediment microbial communities from various locations	3300035206	Environmental	Aquatic	Marine	Oceanic	Seawater	seawater	untreated seawater	777923	1	1.21191	444	538.088
JGI	AMALJGIDNA15_FD	259056	334134459	1516	0	-	Seawater and sediment microbial communities from various locations	3300037871	Environmental	Aquatic	Marine	Oceanic	Unclassified	seawater	untreated seawater	315247	0	0	70	209.497
JGI	AMALJGIDNA18_FD	162897	176124733	1144	0	-	Seawater and sediment microbial communities from various locations	3300037802	Environmental	Aquatic	Marine	Oceanic	Unclassified	seawater	untreated seawater	155789	1	5.67779	43	244.145
JGI	AMALJGIDNA8_FD	421185	548809066	1526	0	-	Seawater and sediment microbial communities from various locations	3300035100	Environmental	Aquatic	Marine	Oceanic	Unclassified	seawater	untreated seawater	522639	0	0	131	238.699
JGI	AntAcemetage1402_FD	99223	143856717	1891	0	-	Saline lake microbial communities from various lakes in Antarctica	3300022868	Environmental	Aquatic	Non-marine Saline and Alkaline	Saline	Unclassified	saline water	saline lake	161379	1	6.95136	5	34.7568
JGI	AntAcemetagen183_FD	88751	119459358	1621	0	-	Saline lake microbial communities from various lakes in Antarctica	3300023298	Environmental	Aquatic	Non-marine Saline and Alkaline	Saline	Unclassified	saline water	saline lake	112516	0	0	11	92.0815
JGI	AntAcemetagen293_FD	31998	57806232	2906	0	-	Saline lake microbial communities from various lakes in Antarctica	3300022822	Environmental	Aquatic	Non-marine Saline and Alkaline	Saline	Unclassified	saline water	saline lake	64810	1	17.2992	7	121.094
JGI	AntAcemetageno95_FD	74882	119933036	2268	0	-	Saline lake microbial communities from various lakes in Antarctica	3300022871	Environmental	Aquatic	Non-marine Saline and Alkaline	Saline	Unclassified	saline water	saline lake	131195	0	0	11	91.7178
JGI	AntDeeMetagen404_FD	15221	38759965	6444	0	-	Saline lake microbial communities from various lakes in Antarctica	3300023113	Environmental	Aquatic	Non-marine Saline and Alkaline	Saline	Unclassified	Saline lake	Saline lake	40253	0	0	0	0
JGI	AntDryMetagUQ493_FD	459	19605016	294226	0	-	Polar desert microbial communities from Antarctic Dry Valleys	3300027414	Environmental	Aquatic	Freshwater	Ice	Unclassified	Polar desert	Antarctic Dry Valleys	18381	1	51.0074	0	0
JGI	AntDryMetagUQ836_FD	555	19153914	235826	0	-	Polar desert microbial communities from Antarctic Dry Valleys	3300027409	Environmental	Aquatic	Freshwater	Ice	Unclassified	Polar desert	Antarctic Dry Valleys	17963	1	52.2087	0	0
JGI	AntDryMetagUQ889_FD	182537	247368539	1648	0	-	Polar desert microbial communities from Antarctic Dry Valleys	3300027638	Environmental	Aquatic	Freshwater	Ice	Unclassified	Polar desert	Antarctic Dry Valleys	257568	1	4.04255	70	282.979
JGI	Antgeofumaro1A2B_FD	3302	11109161	7232	0	-	Fumarolic subsurface microbial communities from Tramway Ridge at Mt. Erebus, Antarctica for carbon cycling studies in geothermal environments	3300026950	Environmental	Terrestrial	Volcanic	Fumaroles	Unclassified	Fumarolic subsurface	Tramway Ridge, Mt. Erebus, Antarctica, site 1, 0-2 cm depth	10807	0	0	9	810.142
JGI	AOAMet_48_BLW_10_2_FD	100792	146859997	1934	0	-	Marine archaeal communities from Monterey Bay, CA, that are ammonia-oxidizing	3300027280	Environmental	Aquatic	Marine	Intertidal zone	Unclassified	Marine	Monterey Bay, California, USA	131704	0	0	27	183.849
JGI	AOAMet_54_BLW_10_2_FD	128729	197189793	2056	0	-	Marine archaeal communities from Monterey Bay, CA, that are ammonia-oxidizing	3300027413	Environmental	Aquatic	Marine	Intertidal zone	Unclassified	Marine	Monterey Bay, California, USA	179665	0	0	38	192.708
JGI	AOAMet1_03_M0_10_2_FD	95886	130306499	1631	0	-	Marine archaeal communities from Monterey Bay, CA, that are ammonia-oxidizing	3300027315	Environmental	Aquatic	Marine	Intertidal zone	Unclassified	Marine	Monterey Bay, California, USA	116524	0	0	32	245.575
JGI	AOAMet1_04_M0_20_2_FD	150950	204757022	1645	0	-	Marine archaeal communities from Monterey Bay, CA, that are ammonia-oxidizing	3300027553	Environmental	Aquatic	Marine	Intertidal zone	Unclassified	Marine	Monterey Bay, California, USA	183808	0	0	52	253.96
JGI	AOAMet1_08_M0_20_2_FD	143890	196142043	1651	0	-	Marine archaeal communities from Monterey Bay, CA, that are ammonia-oxidizing	3300027572	Environmental	Aquatic	Marine	Intertidal zone	Unclassified	Marine	Monterey Bay, California, USA	175330	0	0	50	254.917
JGI	AOAMet2_C43A7_80_2_FD	65148	77038556	1290	0	-	Marine archaeal communities from Monterey Bay, CA, that are ammonia-oxidizing	3300027048	Environmental	Aquatic	Marine	Intertidal zone	Unclassified	Marine	Monterey Bay, California, USA	71651	0	0	12	155.766
JGI	AraplaCL_Cvi_mCL_FD	96224	235846203	6539	0	-	Arabidopsis, maize, boechera and miscanthus rhizosphere microbial communities from different US locations	3300025261	Host-associated	Plants	Roots	Endosphere	Unclassified	Arabidopsis root	Arabidopsis root	234657	3	12.7202	41	173.842
JGI	AraplaCL_Cvi_mLB_FD	12519	36073136	21361	0	-	Arabidopsis, maize, boechera and miscanthus rhizosphere microbial communities from different US locations	3300025207	Host-associated	Plants	Roots	Endosphere	Unclassified	Arabidopsis root	Arabidopsis root	35097	1	27.7215	6	166.329
JGI	AraplaCol_mLB_r2_FD	25430	106214406	49622	0	-	Arabidopsis, maize, boechera and miscanthus rhizosphere microbial communities from different US locations	3300025229	Host-associated	Plants	Roots	Endosphere	Unclassified	Arabidopsis root	Arabidopsis root	101001	0	0	21	197.713
JGI	AraplaCol_mMF_r2_FD	100969	319081758	11184	0	-	Arabidopsis, maize, boechera and miscanthus rhizosphere microbial communities from different US locations	3300025295	Host-associated	Plants	Roots	Endosphere	Unclassified	Arabidopsis root	Arabidopsis root	312966	1	3.13399	75	235.049
JGI	AraplaCvi_mCL_r2_2_FD	34148	117743369	14279	0	-	Arabidopsis, maize, boechera and miscanthus rhizosphere microbial communities from different US locations	3300025253	Host-associated	Plants	Roots	Endosphere	Unclassified	Arabidopsis root	Arabidopsis root	114950	1	8.49305	25	212.326
JGI	AraplaCvi_mLB_r2_2_FD	8268	61502351	137701	0	-	Arabidopsis, maize, boechera and miscanthus rhizosphere microbial communities from different US locations	3300025224	Host-associated	Plants	Roots	Endosphere	Unclassified	Arabidopsis root	Arabidopsis root	57597	3	48.7786	14	227.634
JGI	AraplaF_Cvi_mTSA_FD	35170	80278761	4261	0	-	Arabidopsis, maize, boechera and miscanthus rhizosphere microbial communities from different US locations	3300025208	Host-associated	Plants	Roots	Endosphere	Unclassified	Arabidopsis root	Arabidopsis root	80129	0	0	27	336.328
JGI	AraplaMF_Col_mMS_FD	71781	175291420	8803	0	-	Arabidopsis, maize, boechera and miscanthus rhizosphere microbial communities from different US locations	3300025258	Host-associated	Plants	Roots	Endosphere	Unclassified	Arabidopsis root	Arabidopsis root	173426	0	0	41	233.896
JGI	AraplaMF_Cvi_mLB_FD	85992	196911999	6481	0	-	Arabidopsis, maize, boechera and miscanthus rhizosphere microbial communities from different US locations	3300025284	Host-associated	Plants	Roots	Endosphere	Unclassified	Arabidopsis root	Arabidopsis root	196701	1	5.07841	36	182.823
JGI	AraplaMF_Cvi_mMS_FD	166727	348635042	4271	0	-	Arabidopsis, maize, boechera and miscanthus rhizosphere microbial communities from different US locations	3300025302	Host-associated	Plants	Roots	Endosphere	Unclassified	Arabidopsis root	Arabidopsis root	343396	2	5.73666	75	215.125
JGI	Araplaol_mTSA_r2_2_FD	89127	179514370	4396	0	-	Arabidopsis, maize, boechera and miscanthus rhizosphere microbial communities from different US locations	3300025263	Host-associated	Plants	Roots	Endosphere	Unclassified	Arabidopsis root	Arabidopsis root	179876	0	0	41	228.394
JGI	Araplavi_mTSA_r2_FD	118053	343465203	10658	0	-	Arabidopsis, maize, boechera and miscanthus rhizosphere microbial communities from different US locations	3300025298	Host-associated	Plants	Roots	Endosphere	Unclassified	Arabidopsis root	Arabidopsis root	335248	1	2.9115	103	299.885
JGI	ARWome_11_FD	59626	131864539	4226	0	-	Phycosphere-associated microbial communities from algal ponds	3300037787	Environmental	Aquatic	Non-marine Saline and Alkaline	Saline	Unclassified	phycosphere	saltwater from algal raceway	124335	1	7.58354	28	212.339
JGI	ARWome_14_FD	100197	262290066	6872	0	-	Phycosphere-associated microbial communities from algal ponds	3300037784	Environmental	Aquatic	Non-marine Saline and Alkaline	Saline	Unclassified	phycosphere	saltwater from algal raceway	248569	3	11.4377	65	247.817
JGI	ARWome_17_FD	92963	309224924	17182	0	-	Phycosphere-associated microbial communities from algal ponds	3300037589	Environmental	Aquatic	Non-marine Saline and Alkaline	Saline	Unclassified	phycosphere	saltwater from algal raceway	300045	3	9.70168	88	284.582
JGI	ARWome_20_FD	75843	198103421	5749	0	-	Phycosphere-associated microbial communities from algal ponds	3300037590	Environmental	Aquatic	Non-marine Saline and Alkaline	Saline	Unclassified	phycosphere	saltwater from algal raceway	188638	4	20.1915	36	181.723
JGI	ARWome_9_FD	101250	235661996	8152	0	-	Phycosphere-associated microbial communities from algal ponds	3300037782	Environmental	Aquatic	Non-marine Saline and Alkaline	Saline	Unclassified	phycosphere	saltwater from algal raceway	227437	2	8.48673	99	420.093
JGI	Atl_Atl_RepA_8d_FD	93012	109787437	1271	0	-	Freshwater microbial communities amended with dissolved organic matter (DOM) from various rivers in the United States	3300024358	Environmental	Aquatic	Freshwater	River	Unclassified	Freshwater	river water	115376	1	9.10851	16	145.736
JGI	Atl_Atl_RepC_8h_FD	89072	102636279	1248	0	-	Freshwater microbial communities amended with dissolved organic matter (DOM) from various rivers in the United States	3300026455	Environmental	Aquatic	Freshwater	River	Unclassified	Freshwater	river water	108480	1	9.74314	29	282.551
JGI	Atl_Miss_RepA_8d_FD	89784	117581511	1531	0	-	Freshwater microbial communities amended with dissolved organic matter (DOM) from various rivers in the United States	3300024350	Environmental	Aquatic	Freshwater	River	Unclassified	Freshwater	river water	119688	0	0	20	170.095
JGI	atmos_gasesECM1C_FD	1590743	1690219330	1118	0	-	Hardwood forest soil microbial communities from various locations in the United States	3300031754	Environmental	Terrestrial	Soil	Temperate forest	Bulk soil	hardwood forest soil	Ectomycorrhizal soil	1727534	0	0	365	215.948
JGI	atmos_gasesECM2C_FD	1172302	1340582201	1230	0	-	Hardwood forest soil microbial communities from various locations in the United States	3300031753	Environmental	Terrestrial	Soil	Temperate forest	Bulk soil	hardwood forest soil	Ectomycorrhizal soil	1368419	0	0	388	289.426
JGI	atmos_gasesECM4C_FD	2190755	2462021329	1206	0	-	Hardwood forest soil microbial communities from various locations in the United States	3300031962	Environmental	Terrestrial	Soil	Temperate forest	Bulk soil	hardwood forest soil	Ectomycorrhizal soil	2511132	0	0	648	263.198
JGI	Aug2018WEW_P10_D_2_FD	925540	995520309	1107	0	-	Peat soil microbial communities from Marcell Experimental Forest, MN, USA	3300041414	Environmental	Terrestrial	Soil	Peat	Unclassified	peat soil	soil from peatland	1004873	0	0	166	166.747
JGI	Aug2018WEW_P11_D_2_FD	619869	994260985	2275	0	-	Peat soil microbial communities from Marcell Experimental Forest, MN, USA	3300040957	Environmental	Terrestrial	Soil	Peat	Unclassified	peat soil	soil from peatland	996222	3	3.01732	234	235.351
JGI	Aug2018WEW_P11_D_4_FD	411929	693678108	2525	0	-	Peat soil microbial communities from Marcell Experimental Forest, MN, USA	3300040942	Environmental	Terrestrial	Soil	Peat	Unclassified	peat soil	soil from peatland	688958	0	0	184	265.253
JGI	Aug2018WEW_P13_D_2_FD	464386	737236980	2294	0	-	Peat soil microbial communities from Marcell Experimental Forest, MN, USA	3300040758	Environmental	Terrestrial	Soil	Peat	Unclassified	peat soil	soil from peatland	731434	0	0	181	245.511
JGI	Aug2018WEW_P20_D_4_FD	1028095	1214175115	1278	0	-	Peat soil microbial communities from Marcell Experimental Forest, MN, USA	3300041417	Environmental	Terrestrial	Soil	Peat	Unclassified	peat soil	soil from peatland	1224264	0	0	256	210.843
JGI	Aug2018WEW_P21_D_3_FD	297530	526427586	2897	0	-	Peat soil microbial communities from Marcell Experimental Forest, MN, USA	3300043295	Environmental	Terrestrial	Soil	Peat	Unclassified	peat soil	soil from peatland	522001	0	0	131	248.847
JGI	Aug2018WEW_P21_D_4_FD	419316	680340333	2384	0	-	Peat soil microbial communities from Marcell Experimental Forest, MN, USA	3300041412	Environmental	Aquatic	Marine	Oceanic	Seawater	peat soil	soil from peatland	679585	1	1.46985	183	268.983
JGI	Aug2018WEW_P21_D_FD	293358	504255641	3029	0	-	Peat soil microbial communities from Marcell Experimental Forest, MN, USA	3300038450	Environmental	Terrestrial	Soil	Peat	Unclassified	peat soil	soil from peatland	486927	1	1.98312	172	341.097
JGI	Aug2018WEW_P4_D8_FD	360588	676155493	3423	0	-	Peat soil microbial communities from Marcell Experimental Forest, MN, USA	3300038418	Environmental	Terrestrial	Soil	Peat	Unclassified	peat soil	soil from peatland	664605	0	0	192	283.958
JGI	Aug2018WEW_P7_D2_FD	1089479	1274608139	1285	0	-	Peat soil microbial communities from Marcell Experimental Forest, MN, USA	3300040961	Environmental	Terrestrial	Soil	Peat	Unclassified	peat soil	soil from peatland	1291704	0	0	185	145.143
JGI	Aug2018WEW_P8_D2_FD	855055	1069995431	1415	0	-	Peat soil microbial communities from Marcell Experimental Forest, MN, USA	3300041926	Environmental	Terrestrial	Soil	Peat	Unclassified	peat soil	soil from peatland	1072316	0	0	226	211.216
JGI	AusEucMetagenome_2_FD	1060947	1063276737	1027	0	-	Soil fungal communities from Pine and Eucalyptus forests in California, United States and New South Wales, Australia	3300036824	Environmental	Terrestrial	Soil	Tropical forest	Bulk soil	soil	Forest soil	1093501	1	0.940489	166	156.121
JGI	AusEucMetagenome_4_FD	1619848	1741981228	1142	0	-	Soil fungal communities from Pine and Eucalyptus forests in California, United States and New South Wales, Australia	3300036778	Environmental	Terrestrial	Soil	Tropical forest	Bulk soil	soil	Forest soil	1818420	6	3.44435	142	81.5164
JGI	AusEucMetagenome_8_FD	1933072	2043809453	1105	0	-	Soil fungal communities from Pine and Eucalyptus forests in California, United States and New South Wales, Australia	3300036779	Environmental	Terrestrial	Soil	Tropical forest	Bulk soil	soil	Forest soil	2124274	1	0.489282	265	129.66
JGI	AusPinMetagenome_13_FD	1249356	1284506521	1043	0	-	Soil fungal communities from Pine and Eucalyptus forests in California, United States and New South Wales, Australia	3300036815	Environmental	Terrestrial	Soil	Temperate forest	Bulk soil	soil	Forest soil	1329440	6	4.67105	138	107.434
JGI	AusPinMetagenome_24_FD	1660636	1875300945	1206	0	-	Soil fungal communities from Pine and Eucalyptus forests in California, United States and New South Wales, Australia	3300036792	Environmental	Terrestrial	Soil	Temperate forest	Bulk soil	soil	Forest soil	1930428	9	4.79923	268	142.91
JGI	AusPinMetagenome_3_FD	1219292	1208658841	1004	0	-	Soil fungal communities from Pine and Eucalyptus forests in California, United States and New South Wales, Australia	3300036822	Environmental	Terrestrial	Soil	Temperate forest	Bulk soil	soil	Forest soil	1245624	13	10.7557	131	108.385
JGI	AusPinMetagenome_4_FD	1483343	1606479768	1159	0	-	Soil fungal communities from Pine and Eucalyptus forests in California, United States and New South Wales, Australia	3300036833	Environmental	Terrestrial	Soil	Temperate forest	Bulk soil	soil	Forest soil	1664480	2	1.24496	309	192.346
JGI	AusPinMetagenome_8_FD	1938758	1978706973	1050	0	-	Soil fungal communities from Pine and Eucalyptus forests in California, United States and New South Wales, Australia	3300036796	Environmental	Terrestrial	Soil	Temperate forest	Bulk soil	soil	Forest soil	2046538	13	6.56995	172	86.9255
JGI	AusTroGonzalo_MG_3_FD	1795585	2248035214	1419	0	-	Rumen microbial communities from sheep, dairy cows and beef cattle from various locations	3300028832	Host-associated	Mammals	Digestive system	Stomach	Rumen	rumen	rumen from cattele fed with Rhodes grass	2272961	1	0.444833	319	141.902
JGI	AusTroGonzalo_MG_5_FD	1718809	1816100629	1091	0	-	Rumen microbial communities from sheep, dairy cows and beef cattle from various locations	3300037453	Host-associated	Mammals	Digestive system	Stomach	Rumen	rumen	rumen from cattle fed with Rhodes grass	1755814	0	0	180	99.1135
JGI	AusTroGonzalo_MG_7_FD	1161689	1302940656	1183	0	-	Rumen microbial communities from sheep, dairy cows and beef cattle from various locations	3300037454	Host-associated	Mammals	Digestive system	Stomach	Rumen	rumen	rumen from cattle fed with Rhodes grass	1251987	0	0	113	86.7269
JGI	AutmiccommuBRH23_FD	192803	503230554	9138	0	-	Deep subsurface microbial communities from Mt. Terri Underground Rock Laboratory, Switzerland, that are autotrophic	3300027640	Environmental	Terrestrial	Deep subsurface	Clay	Unclassified	Deep subsurface	Mt. Terri, Switzerland	485584	5	9.9358	96	190.767
JGI	AutmiccommunBRH5_FD	81364	230423972	14738	0	-	Deep subsurface microbial communities from Mt. Terri Underground Rock Laboratory, Switzerland, that are autotrophic	3300027284	Environmental	Terrestrial	Deep subsurface	Clay	Unclassified	Deep surbsurface	Mt. Terri, Switzerland	226811	1	4.33983	23	99.816
JGI	B37_SRodWell667_FD	110644	220544887	3540	0	-	Methane metabolizing microbial communities from different methane-rich environments from various locations	3300035039	Environmental	Terrestrial	Oil reservoir	Unclassified	Unclassified	oil reservoir	oil reservoir	212364	0	0	14	63.4791
JGI	B52_SRoWell1132_FD	116850	203296963	2614	0	-	Methane metabolizing microbial communities from different methane-rich environments from various locations	3300035103	Environmental	Terrestrial	Oil reservoir	Unclassified	Unclassified	oil reservoir	oil reservoir	191415	1	4.91891	19	93.4593
JGI	B53_SRodWell662_FD	16592	40934715	5986	0	-	Methane metabolizing microbial communities from different methane-rich environments from various locations	3300035104	Environmental	Terrestrial	Oil reservoir	Unclassified	Unclassified	oil reservoir	oil reservoir	40079	0	0	2	48.8583
JGI	B58_SRoWell1210_FD	124751	253194686	3675	0	-	Methane metabolizing microbial communities from different methane-rich environments from various locations	3300035249	Environmental	Terrestrial	Oil reservoir	Unclassified	Unclassified	oil reservoir	oil reservoir	237150	4	15.7981	10	39.4953
JGI	B63_SRodWell662_FD	13268	28322694	5064	0	-	Methane metabolizing microbial communities from different methane-rich environments from various locations	3300036317	Environmental	Terrestrial	Oil reservoir	Unclassified	Unclassified	oil reservoir	oil well	28309	0	0	1	35.3074
JGI	Balambano_FR2_Me_FD	679981	1102204881	2344	0	-	Freshwater sediment microbial communities from Lake Towuti, South Sulawesi, Indonesia	3300036045	Environmental	Aquatic	Marine	Oceanic	Seawater	Freshwater sediment	lake sediment	1095535	19	17.2382	239	216.838
JGI	BarGraIncu00431A_FD	281583	476455298	2418	0	-	Arctic peat soil microbial communities from the Barrow Environmental Observatory site, Barrow, Alaska, USA	3300025718	Environmental	Terrestrial	Soil	Peat	Unclassified	Arctic peat soil	Arctic peat soil	442086	12	25.186	38	79.7556
JGI	BarGraIncu01122A_FD	396894	470473713	1303	0	-	Arctic peat soil microbial communities from the Barrow Environmental Observatory site, Barrow, Alaska, USA	3300025852	Environmental	Terrestrial	Soil	Peat	Unclassified	Arctic peat soil	Barrow Environmental Observatory site, Barrow, Alaska	462143	4	8.50207	50	106.276
JGI	BarGraNGADG00212_3_FD	405473	528146350	1527	0	-	Arctic peat soil microbial communities from the Barrow Environmental Observatory site, Barrow, Alaska, USA	3300025864	Environmental	Terrestrial	Soil	Peat	Unclassified	Arctic peat soil	Barrow Environmental Observatory site, Barrow, Alaska, USA	521619	3	5.68024	61	115.498
JGI	BarGraNGADG00212_FD	311097	433012545	1733	0	-	Arctic peat soil microbial communities from the Barrow Environmental Observatory site, Barrow, Alaska, USA	3300025857	Environmental	Terrestrial	Soil	Peat	Unclassified	Arctic peat soil	Barrow Environmental Observatory site, Barrow, Alaska, USA	441553	1	2.3094	122	281.747
JGI	BarGraNGADG00312_2_FD	341792	447443539	1535	0	-	Arctic peat soil microbial communities from the Barrow Environmental Observatory site, Barrow, Alaska, USA	3300025764	Environmental	Terrestrial	Soil	Peat	Unclassified	Arctic peat soil	Arctic peat soil	442567	2	4.46984	48	107.276
JGI	BarmaccomBMRX_R8_FD	679513	742938607	1122	0	-	Plant-associated microbial communities from Velloziaceae species in rupestrian grasslands, the National Park of Serra do Cipo, Brazil	3300021388	Host-associated	Plants	Roots	Unclassified	Unclassified	plant roots	Barbacenia macrantha roots	745591	3	4.03802	112	150.753
JGI	BatPronordMG_FD	153804	428790435	5152	0	-	Rock endolithic microbial communities from Victoria Land, Antarctica	3300030517	Environmental	Terrestrial	Rock-dwelling (endoliths)	Unclassified	Unclassified	rock	Antarctica rocks	465144	2	4.66428	59	137.596
JGI	Beane1_5_FD	1482473	1897830025	1496	0	-	Methane metabolizing microbial communities from different methane-rich environments from various locations	3300035496	Host-associated	Mammals	Digestive system	Small intestine	Unclassified	small intestine	Beaver small intestine	967612	0	0	1	0.526918
JGI	BES13metagenome_3_FD	939957	975723534	1065	0	-	Roots, rhizosphere and bulk soil microbial communities from poplar common garden sites in Oregon, USA	3300046473	Environmental	Aquatic	Marine	Oceanic	Seawater	Rhizosphere soil	Rhizosphere Soil	1009426	0	0	155	158.856
JGI	BES285metagenome_3_FD	1048212	1285381437	1390	0	-	Roots, rhizosphere and bulk soil microbial communities from poplar common garden sites in Oregon, USA	3300049440	Environmental	Terrestrial	Soil	Botanical garden	Bulk soil	Soil	Bulk Soil	1325882	0	0	316	245.841
JGI	BES351metagenome_10_FD	813985	812534124	1000	0	-	Roots, rhizosphere and bulk soil microbial communities from poplar common garden sites in Oregon, USA	3300049442	Environmental	Terrestrial	Soil	Botanical garden	Bulk soil	Soil	Bulk Soil	838641	0	0	107	131.687
JGI	BES56metagenome_2_FD	534720	597482282	1173	0	-	Roots, rhizosphere and bulk soil microbial communities from poplar common garden sites in Oregon, USA	3300046518	Host-associated	Plants	Roots	Rhizosphere	Soil	Rhizosphere soil	Rhizosphere Soil	625951	1	1.67369	45	75.316
JGI	BES845metagenome_FD	608574	693601031	1185	0	-	Roots, rhizosphere and bulk soil microbial communities from poplar common garden sites in Oregon, USA	3300046461	Host-associated	Plants	Roots	Rhizosphere	Soil	Rhizosphere soil	Rhizosphere Soil	704800	1	1.44175	70	100.923
JGI	BES847metagenome_6_FD	337731	537571158	2348	0	-	Roots, rhizosphere and bulk soil microbial communities from poplar common garden sites in Oregon, USA	3300046471	Host-associated	Plants	Roots	Rhizosphere	Soil	Rhizosphere soil	Rhizosphere Soil	540181	5	9.30109	70	130.215
JGI	Biomet5_FD	78105	243831840	16084	0	-	Microbial communities from bioreactor (seeded with sewage sludge) at LBNL, California, USA	3300016738	Engineered	Bioreactor	Anaerobic	Unclassified	Unclassified	Bioreactor	bioreactor sample seeded with sewage sludge	224206	16	65.619	59	241.97
JGI	BioPla4DNA1_FD	139252	339482094	5982	0	-	Biogas fermentation microbial communities from biogas plants in Germany	3300027510	Engineered	Biotransformation	Mixed alcohol bioreactor	Unclassified	Unclassified	Biogas fermentantion	Bielefeld, North Rhine-Westphalia, Germany	317122	19	55.9676	56	164.957
JGI	blaS19MG_3_FD	535786	575290910	1132	0	-	Freshwater microbial communities from rivers from various locations all over the world	3300049478	Environmental	Aquatic	Marine	Oceanic	Seawater	Freshwater sediment	river sediments	550827	1	1.73825	111	192.946
JGI	BlaSpr_A8_OM1_O1_FD	219033	282214109	1480	0	-	Forest soil microbial communities from multiple locations in Canada and USA	3300027648	Environmental	Terrestrial	Soil	Loam	Forest soil	Forest soil	Forest soil	286851	0	0	74	262.212
JGI	BlaSpr_A8_OM1_O3_FD	98236	116365754	1272	0	-	Forest soil microbial communities from multiple locations in Canada and USA	3300027370	Environmental	Terrestrial	Soil	Loam	Forest soil	Forest soil	Forest soil	117348	0	0	37	317.963
JGI	BlaSpr_A8_OM2_M1_FD	180872	195028976	1161	0	-	Forest soil microbial communities from multiple locations in Canada and USA	3300027591	Environmental	Terrestrial	Soil	Loam	Forest soil	Forest soil	Forest soil	206326	0	0	31	158.951
JGI	BlaSpr_A8_OM2_M2_FD	202719	260257323	1500	0	-	Forest soil microbial communities from multiple locations in Canada and USA	3300001593	Environmental	Terrestrial	Soil	Loam	Forest soil	Forest soil	Forest soil	271886	0	0	90	345.812
JGI	BlaSpr_A8_OM3_M1_FD	106702	118081475	1172	0	-	Forest soil microbial communities from multiple locations in Canada and USA	3300027439	Environmental	Terrestrial	Soil	Loam	Forest soil	Forest soil	Forest soil	122709	0	0	21	177.843
JGI	BogFormECP04_OM1_FD	264667	287528163	1144	0	-	Bog forest soil microbial communities from Calvert Island, British Columbia, Canada	3300027729	Environmental	Aquatic	Freshwater	Wetlands	Bog	Bog forest soil	Calvert Island, British Columbia, Canada	300026	0	0	25	86.948
JGI	BogFormECP04_OM2_FD	210561	212254431	1018	0	-	Bog forest soil microbial communities from Calvert Island, British Columbia, Canada	3300027698	Environmental	Aquatic	Freshwater	Wetlands	Bog	Bog forest soil	Calvert Island, British Columbia, Canada	221913	0	0	31	146.051
JGI	BogFormECP12_OM1_FD	432054	579147580	1589	0	-	Bog forest soil microbial communities from Calvert Island, British Columbia, Canada	3300027825	Environmental	Aquatic	Freshwater	Wetlands	Bog	Bog forest soil	Calvert Island, British Columbia, Canada	585083	1	1.72668	170	293.535
JGI	BogFormECP14_OM3_FD	371385	392312158	1086	0	-	Bog forest soil microbial communities from Calvert Island, British Columbia, Canada	3300027795	Environmental	Aquatic	Freshwater	Wetlands	Bog	Bog forest soil	Calvert Island, British Columbia, Canada	404608	2	5.09798	33	84.1167
JGI	BON_B3_3_FD	8194	17595057	4574	0	-	Hot spring sediment microbial communities from Yellowstone National Park, WY, United States	3300047260	Environmental	Aquatic	Thermal springs	Hot (42-90C)	Sediment	hot spring sediment	hot spring sediment	18054	0	0	6	341.005
JGI	BON_C3_2_FD	11124	20273181	2916	0	-	Hot spring sediment microbial communities from Yellowstone National Park, WY, United States	3300047262	Environmental	Aquatic	Thermal springs	Hot (42-90C)	Sediment	hot spring sediment	hot spring sediment	21157	0	0	9	443.936
JGI	BON_D3_6_FD	14363	24213754	2363	0	-	Hot spring sediment microbial communities from Yellowstone National Park, WY, United States	3300047245	Environmental	Aquatic	Thermal springs	Hot (42-90C)	Sediment	hot spring sediment	hot spring sediment	24978	0	0	10	412.988
JGI	BON_D3_8_FD	11372	19367468	2441	0	-	Hot spring sediment microbial communities from Yellowstone National Park, WY, United States	3300047227	Environmental	Aquatic	Thermal springs	Hot (42-90C)	Sediment	hot spring sediment	hot spring sediment	20050	0	0	4	206.532
JGI	BON_E3_7_FD	12473	21721304	2525	0	-	Hot spring sediment microbial communities from Yellowstone National Park, WY, United States	3300047235	Environmental	Aquatic	Thermal springs	Hot (42-90C)	Sediment	hot spring sediment	hot spring sediment	22763	0	0	8	368.302
JGI	BON_F3_11_FD	5414	13581849	5451	0	-	Hot spring sediment microbial communities from Yellowstone National Park, WY, United States	3300047205	Environmental	Aquatic	Thermal springs	Hot (42-90C)	Sediment	hot spring sediment	hot spring sediment	14007	0	0	2	147.255
JGI	BON_F3_FD	8742	16746926	3085	0	-	Hot spring sediment microbial communities from Yellowstone National Park, WY, United States	3300047267	Environmental	Aquatic	Thermal springs	Hot (42-90C)	Sediment	hot spring sediment	hot spring sediment	17632	0	0	4	238.85
JGI	BON_G3_2_FD	9986	18244773	2841	0	-	Hot spring sediment microbial communities from Yellowstone National Park, WY, United States	3300047270	Environmental	Aquatic	Thermal springs	Hot (42-90C)	Sediment	hot spring sediment	hot spring sediment	18956	0	0	8	438.482
JGI	BON_G3_8_FD	15121	18556880	1402	0	-	Hot spring sediment microbial communities from Yellowstone National Park, WY, United States	3300047225	Environmental	Aquatic	Thermal springs	Hot (42-90C)	Sediment	hot spring sediment	hot spring sediment	18719	0	0	7	377.219
JGI	BONpcr_2_FD	9705	10830561	1213	0	-	Hot spring sediment microbial communities from Yellowstone National Park, WY, United States	3300037388	Environmental	Aquatic	Thermal springs	Hot (42-90C)	Sediment	hot spring sediment	hot spring sediment	11762	0	0	1	92.3313
JGI	Brd_Shmetagenome_FD	65934	73171728	1160	0	-	Freshwater microbial communities from East River watershed, Colorado, USA	3300049425	Environmental	Aquatic	Freshwater	River	Unclassified	Freshwater	river water	74454	0	0	5	68.3324
JGI	BT106_metaG_FD	117781	184492186	2247	0	-	Peatland microbial communities from Stordalen Mire, Sweden	3300047654	Environmental	Terrestrial	Soil	Peat	Mire	soil	peat soil	180108	1	5.42028	28	151.768
JGI	BTRS19_Sengupta__16_FD	1530919	1538487514	1013	0	-	Sediment microbial communities from various rivers and their estuaries in the United States	3300045739	Environmental	Aquatic	Marine	Intertidal zone	Estuary	sediment	saline water sediment	1541278	1	0.649989	205	133.248
JGI	BTRS19_Sengupta__19_FD	1503887	1781053630	1314	0	-	Sediment microbial communities from various rivers and their estuaries in the United States	3300045684	Environmental	Aquatic	Marine	Intertidal zone	Estuary	sediment	saline water sediment	1675235	4	2.24586	433	243.115
JGI	BTRS19_Sengupta__20_FD	2055638	2160199824	1082	0	-	Sediment microbial communities from various rivers and their estuaries in the United States	3300045742	Environmental	Aquatic	Freshwater	River	Sediment	sediment	freshwater sediment	2065589	5	2.3146	327	151.375
JGI	Buffalo_pool_avi_FD	171437	211844362	1404	0	-	Hot spring sediment microbial communities from Yellowstone National Park, WY, United States	3300049993	Environmental	Aquatic	Thermal springs	Hot (42-90C)	Unclassified	Sediment-water slurry	hot spring sediment-water slurry	210092	1	4.72045	43	202.979
JGI	Buffalo_pool_hpg_2_FD	156970	203649877	1528	0	-	Hot spring sediment microbial communities from Yellowstone National Park, WY, United States	3300049991	Environmental	Aquatic	Thermal springs	Hot (42-90C)	Unclassified	Sediment-water slurry	hot spring sediment-water slurry	201561	1	4.91039	45	220.967
JGI	Buffalo_pool_hpg_3_FD	175166	220401425	1449	0	-	Hot spring sediment microbial communities from Yellowstone National Park, WY, United States	3300049992	Environmental	Aquatic	Thermal springs	Hot (42-90C)	Unclassified	Sediment-water slurry	hot spring sediment-water slurry	219108	1	4.53718	47	213.247
JGI	BWE201406031C102_2_FD	840994	923791280	1171	0	-	Soil microbial communities from Blodgett Forest Research Station, California, USA	3300044999	Environmental	Terrestrial	Soil	Temperate forest	Bulk soil	Soil	Forest soil	965854	1	1.0825	115	124.487
JGI	BWE201406033C102_2_FD	917484	1043704120	1239	0	-	Soil microbial communities from Blodgett Forest Research Station, California, USA	3300045000	Environmental	Aquatic	Marine	Oceanic	Seawater	Soil	Forest soil	1096357	4	3.8325	190	182.044
JGI	BWE201506021H506_FD	222638	239193644	1145	0	-	Soil microbial communities from Blodgett Forest Research Station, California, USA	3300046728	Environmental	Terrestrial	Soil	Temperate forest	Bulk soil	Soil	Forest soil	245955	0	0	11	45.9878
JGI	C_140205_EF_Meta_FD	435996	618576527	1784	0	-	Freshwater microbial communities from northern lakes of Canada to study carbon cycling	3300027777	Environmental	Aquatic	Freshwater	Lake	Unclassified	Freshwater lake	Lake Croche, Canada	612537	2	3.23323	140	226.326
JGI	C_No_T20_A_FD	1008055	1121654554	1175	0	-	Wetland soil microbial communities from various locations	3300044648	Environmental	Terrestrial	Soil	Unclassified	Agricultural land	Soil	agricultural soil	1153338	3	2.67462	154	137.297
JGI	C1_middle_MG_FD	629415	736348510	1297	0	-	Extremophilic microbial mat communities from USA and Mexico	3300035198	Environmental	Aquatic	Freshwater	Lake	Sediment	sediment	Lake sediments	727026	4	5.43221	141	191.485
JGI	C3_bottom_MG_FD	1342040	1586145646	1289	0	-	Extremophilic microbial mat communities from USA and Mexico	3300033233	Environmental	Aquatic	Freshwater	Lake	Sediment	sediment	Lake sediments	1623804	0	0	283	178.42
JGI	C33_27DmetaG_FD	629030	864201795	1674	0	-	Estuarine microbial communities from the San Francisco Bay-Delta (SFBD), California, United States	3300021958	Environmental	Aquatic	Marine	Unclassified	Unclassified	Estuarine water	Water column	884128	2	2.31427	114	131.914
JGI	CalCamMetagenome_FD	1579428	1895328079	1330	0	-	Soil fungal communities from Pine and Eucalyptus forests in California, United States and New South Wales, Australia	3300036818	Environmental	Terrestrial	Soil	Temperate forest	Bulk soil	soil	Forest soil	1948390	5	2.63807	320	168.836
JGI	CalMonMetagenome_5_FD	1915200	2463598505	1527	0	-	Soil fungal communities from Pine and Eucalyptus forests in California, United States and New South Wales, Australia	3300036805	Environmental	Terrestrial	Soil	Temperate forest	Bulk soil	soil	Forest soil	2513207	20	8.11821	369	149.781
JGI	CalMonMetagenome_FD	1833375	2524130182	1701	0	-	Soil fungal communities from Pine and Eucalyptus forests in California, United States and New South Wales, Australia	3300036819	Environmental	Terrestrial	Soil	Temperate forest	Bulk soil	soil	Forest soil	2572724	6	2.37706	329	130.342
JGI	CalSwaMetagenome_FD	1110205	1719669227	2145	0	-	Soil fungal communities from Pine and Eucalyptus forests in California, United States and New South Wales, Australia	3300036820	Environmental	Terrestrial	Soil	Temperate forest	Bulk soil	soil	Forest soil	1724084	2	1.16301	350	203.528
JGI	Cas_MG_3_FD	365424	420298916	1242	0	-	Marine and freshwater sediment microbial communities from various locations	3300048990	Environmental	Aquatic	Marine	Sediment	Unclassified	Marine sediment	untreated sediment	398032	1	2.37926	140	333.096
JGI	CB_VirMetaG_FD	176808	237183749	1600	0	-	Aqueous microbial communities from the Delaware River/Bay and Chesapeake Bay under freshwater to marine salinity gradient to study organic matter cycling in a time-series	3300022200	Environmental	Aquatic	Marine	Coastal	Unclassified	Aqueous	Bay water	296364	0	0	1	4.21614
JGI	CB11b_Tmax_Bot8__FD	627993	720677270	1257	0	-	Marine microbial communities from Western Arctic Ocean, Canada	3300031811	Environmental	Aquatic	Marine	Oceanic	Unclassified	marine	untreated ocean water	695791	2	2.77517	646	896.379
JGI	CB21_SCM_MG_FD	357530	484503840	1650	0	-	Marine microbial communities from Western Arctic Ocean, Canada	3300031675	Environmental	Aquatic	Marine	Oceanic	Unclassified	Marine	ocean water	442819	0	0	92	189.885
JGI	CB21_surface_MG_FD	251802	308788875	1389	0	-	Marine microbial communities from Western Arctic Ocean, Canada	3300031626	Environmental	Aquatic	Marine	Oceanic	Unclassified	Marine	ocean water	284174	1	3.23846	8	25.9077
JGI	CB4_20m_MG_FD	338820	449241442	1583	0	-	Marine microbial communities from Western Arctic Ocean, Canada	3300031622	Environmental	Aquatic	Marine	Oceanic	Unclassified	Marine	ocean water	408587	1	2.22597	50	111.299
JGI	CB4_331_MG_FD	528851	698435772	1551	0	-	Marine microbial communities from Western Arctic Ocean, Canada	3300036814	Environmental	Aquatic	Marine	Oceanic	Seawater	Marine	ocean water	676587	0	0	392	561.254
JGI	CB4_surface_MG_FD	282782	344591105	1357	0	-	Marine microbial communities from Western Arctic Ocean, Canada	3300031638	Environmental	Aquatic	Marine	Oceanic	Unclassified	Marine	ocean water	319682	1	2.90199	26	75.4517
JGI	CB9_20m_MG_FD	304351	389908625	1490	0	-	Marine microbial communities from Western Arctic Ocean, Canada	3300031594	Environmental	Aquatic	Marine	Oceanic	Unclassified	Marine	ocean water	348348	2	5.12941	26	66.6823
JGI	CB9_SCM_MG_FD	403121	491863983	1394	0	-	Marine microbial communities from Western Arctic Ocean, Canada	3300031596	Environmental	Aquatic	Marine	Oceanic	Unclassified	Marine	ocean water	441642	0	0	102	207.374
JGI	CBN3_321_MG_FD	318133	397297552	1453	0	-	Marine microbial communities from Western Arctic Ocean, Canada	3300031637	Environmental	Aquatic	Marine	Oceanic	Unclassified	Marine	ocean water	355114	0	0	38	95.6462
JGI	CC0727L_E14_0725_FD	40386	44284863	1091	0	-	Sorghum-associated microbial communities from plants grown in Nebraska, USA	3300042139	Host-associated	Plants	Roots	Rhizosphere	Unclassified	Rhizosphere	Sorghum rhizosphere	46053	0	0	3	67.7432
JGI	CEPT26II_FD	318891	354868021	1204	0	-	Methane metabolizing microbial communities from different methane-rich environments from various locations	3300036950	Engineered	WWTP	Wastewater	Unclassified	Unclassified	wastewater	wastewater	338582	3	8.45385	17	47.9051
JGI	Chrono_fire_12CD_FD	1487372	1560684413	1101	0	-	Soil microbial communities from Jackson County, Colorado, USA	3300044827	Environmental	Terrestrial	Soil	Unclassified	Unclassified	Soil	Soil	1622345	1	0.640745	206	131.993
JGI	Chrono_fire_15BS_FD	809161	850543397	1079	0	-	Soil microbial communities from Jackson County, Colorado, USA	3300044738	Environmental	Terrestrial	Soil	Unclassified	Unclassified	Soil	Soil	871439	1	1.17572	143	168.128
JGI	Chrono_fire_21BD_FD	1148418	1384675657	1332	0	-	Soil microbial communities from Jackson County, Colorado, USA	3300044809	Environmental	Terrestrial	Soil	Unclassified	Unclassified	Soil	Soil	1419785	3	2.16657	277	200.047
JGI	Chrono_fire_21BS_FD	362498	421847680	1245	0	-	Soil microbial communities from Jackson County, Colorado, USA	3300048987	Environmental	Terrestrial	Soil	Unclassified	Unclassified	Soil	Soil	405304	0	0	120	284.463
JGI	Chrono_fire_28CD_FD	1234477	1404182906	1235	0	-	Soil microbial communities from Jackson County, Colorado, USA	3300044832	Environmental	Terrestrial	Soil	Unclassified	Unclassified	Soil	Soil	1455126	2	1.42432	183	130.325
JGI	Chrono_fire_33BS_FD	916197	997168787	1119	0	-	Soil microbial communities from Jackson County, Colorado, USA	3300044812	Environmental	Aquatic	Marine	Oceanic	Seawater	Soil	Soil	1009664	1	1.00284	282	282.801
JGI	Chrono_fire_34BS_FD	804172	884947068	1151	0	-	Soil microbial communities from Jackson County, Colorado, USA	3300044813	Environmental	Terrestrial	Soil	Unclassified	Unclassified	Soil	Soil	893219	1	1.13001	227	256.513
JGI	Chrono_fire_39CS_FD	810981	851287500	1080	0	-	Soil microbial communities from Jackson County, Colorado, USA	3300044815	Environmental	Terrestrial	Soil	Unclassified	Unclassified	Soil	Soil	879036	4	4.69877	47	55.2105
JGI	Chrono_fire_42CS_FD	915343	1012492219	1175	0	-	Soil microbial communities from Jackson County, Colorado, USA	3300044840	Environmental	Terrestrial	Soil	Unclassified	Unclassified	Soil	Soil	1032001	1	0.987662	113	111.606
JGI	Chrono_fire_7BD_FD	995627	1132419396	1207	0	-	Soil microbial communities from Jackson County, Colorado, USA	3300044720	Environmental	Terrestrial	Soil	Unclassified	Unclassified	Soil	Soil	1152816	2	1.76613	248	219
JGI	ChrtobMeP5a_16mM_FD	10659	83578650	23297	0	-	Chrysochromulina tobin associated microbial communities from unialgal haptophyte culture in Seattle, Washington, USA	3300021047	Engineered	Modeled	Simulated communities (microbial mixture)	Unclassified	Unclassified	defined medium	Freshwater growth medium	64731	0	0	4	47.8591
JGI	ChrtobMeP5a_32mM_FD	13211	83318605	21387	0	-	Chrysochromulina tobin associated microbial communities from unialgal haptophyte culture in Seattle, Washington, USA	3300021053	Engineered	Modeled	Simulated communities (microbial mixture)	Unclassified	Unclassified	defined medium	Freshwater growth medium	64778	0	0	4	48.0085
JGI	ChrtobMetaP3_0mM_FD	15371	95987284	21882	0	-	Chrysochromulina tobin associated microbial communities from unialgal haptophyte culture in Seattle, Washington, USA	3300021056	Engineered	Modeled	Simulated communities (microbial mixture)	Unclassified	Unclassified	defined medium	Freshwater growth medium	76350	0	0	5	52.0902
JGI	ChrtobMetaP3_4mM_FD	16232	95901817	21445	0	-	Chrysochromulina tobin associated microbial communities from unialgal haptophyte culture in Seattle, Washington, USA	3300021048	Engineered	Modeled	Simulated communities (microbial mixture)	Unclassified	Unclassified	defined medium	Freshwater growth medium	76386	0	0	5	52.1367
JGI	ChrtobMetaP3_8mM_FD	15810	95131954	21524	0	-	Chrysochromulina tobin associated microbial communities from unialgal haptophyte culture in Seattle, Washington, USA	3300021052	Engineered	Modeled	Simulated communities (microbial mixture)	Unclassified	Unclassified	defined medium	Freshwater growth medium	76035	0	0	4	42.0469
JGI	CIRrhimetagenome_2_FD	1430878	1645721987	1259	0	-	Rhizoplane soil and roots microbial communities from switchgrass plant in W.K. Kellogg Biological Station, Michigan, USA	3300048908	Host-associated	Plants	Roots	Rhizoplane	Unclassified	Rhizoplane soil	switchgrass rhizoplane soil from greenhouse pot	1708823	6	3.64582	237	144.01
JGI	CIRrhimetagenome_4_FD	1391857	1498184590	1133	0	-	Rhizoplane soil and roots microbial communities from switchgrass plant in W.K. Kellogg Biological Station, Michigan, USA	3300048910	Host-associated	Plants	Roots	Rhizoplane	Unclassified	Rhizoplane soil	switchgrass rhizoplane soil from greenhouse pot	1560605	0	0	183	122.148
JGI	CIRrhimetagenome_6_FD	1638102	1702139601	1075	0	-	Rhizoplane soil and roots microbial communities from switchgrass plant in W.K. Kellogg Biological Station, Michigan, USA	3300048904	Host-associated	Plants	Roots	Rhizoplane	Unclassified	Rhizoplane soil	switchgrass rhizoplane soil from greenhouse pot	1776272	4	2.34998	189	111.037
JGI	CIRrhimetagenome_8_FD	1071086	1172794667	1150	0	-	Rhizoplane soil and roots microbial communities from switchgrass plant in W.K. Kellogg Biological Station, Michigan, USA	3300048906	Host-associated	Plants	Roots	Rhizoplane	Unclassified	Rhizoplane soil	switchgrass rhizoplane soil from greenhouse pot	1222423	3	2.55799	127	108.288
JGI	CIRsoimetagenome_2_FD	1352694	1418887420	1097	0	-	Rhizoplane soil and roots microbial communities from switchgrass plant in W.K. Kellogg Biological Station, Michigan, USA	3300048888	Environmental	Terrestrial	Soil	Unclassified	Unclassified	Soil	soil from greenhouse pot	1470651	0	0	243	171.261
JGI	CIRsoimetagenome_7_FD	1527908	1647146367	1136	0	-	Rhizoplane soil and roots microbial communities from switchgrass plant in W.K. Kellogg Biological Station, Michigan, USA	3300048893	Environmental	Terrestrial	Soil	Unclassified	Unclassified	Soil	soil from greenhouse pot	1703777	0	0	294	178.491
JGI	CIRsoimetagenome_8_FD	1355838	1428533290	1099	0	-	Rhizoplane soil and roots microbial communities from switchgrass plant in W.K. Kellogg Biological Station, Michigan, USA	3300048894	Environmental	Terrestrial	Soil	Unclassified	Unclassified	Soil	soil from greenhouse pot	1474930	0	0	223	156.104
JGI	CLC_S1_MG_FICUS__FD	894599	1131316308	1435	0	-	Biological soil crust microbial communities from Mojave Desert, California, United States	3300035674	Environmental	Terrestrial	Soil	Soil crust	Unclassified	soil crust	biological soil crusts	1078705	10	8.83926	85	75.1337
JGI	CLC_S3_MG_FICUS__FD	1128936	1262800040	1191	0	-	Biological soil crust microbial communities from Mojave Desert, California, United States	3300035684	Environmental	Terrestrial	Soil	Soil crust	Unclassified	soil crust	biological soil crusts	1172814	14	11.0865	96	76.0215
JGI	CloquetAMBCOD4_FD	833378	837506092	1012	0	-	Forest soil microbial communities from boreal-temperate forests in Minnesota, USA	3300045119	Environmental	Terrestrial	Soil	Temperate forest	Bulk soil	Forest soil	Forest soil	870079	0	0	153	182.685
JGI	CloquetAMBWDE5_FD	1045965	1061766814	1018	0	-	Forest soil microbial communities from boreal-temperate forests in Minnesota, USA	3300045284	Environmental	Aquatic	Marine	Oceanic	Seawater	Forest soil	Forest soil	1101050	0	0	187	176.122
JGI	CloquetAMBWDF5_FD	662929	681714672	1046	0	-	Forest soil microbial communities from boreal-temperate forests in Minnesota, USA	3300047508	Environmental	Terrestrial	Soil	Temperate forest	Bulk soil	Forest soil	Forest soil	705596	0	0	123	180.427
JGI	CloquetDRYDOD5_FD	610350	649151805	1101	0	-	Forest soil microbial communities from boreal-temperate forests in Minnesota, USA	3300045141	Environmental	Aquatic	Marine	Oceanic	Seawater	Forest soil	Forest soil	677997	0	0	88	135.562
JGI	CloquetDRYDOE7_FD	536110	541778004	1001	0	-	Forest soil microbial communities from boreal-temperate forests in Minnesota, USA	3300045240	Environmental	Aquatic	Marine	Oceanic	Seawater	Forest soil	Forest soil	549831	0	0	107	197.498
JGI	CNF2WT6_FD	1971947	2017954633	1047	0	-	Soil microbial communities from Holy Fire Burn scar, Cleveland National Forest, California, USA	3300048996	Environmental	Terrestrial	Soil	Temperate forest	Bulk soil	Soil	Burned Chaparral (shrubland) soils	2068026	4	1.98221	240	118.932
JGI	CNF8ET6_FD	1124481	1147710995	1036	0	-	Soil microbial communities from Holy Fire Burn scar, Cleveland National Forest, California, USA	3300048998	Environmental	Terrestrial	Soil	Temperate forest	Bulk soil	Soil	Unburned Chaparral (shrubland) soils	1147773	0	0	130	113.269
JGI	CNF8NT1_FD	1593691	1656248834	1082	0	-	Soil microbial communities from Holy Fire Burn scar, Cleveland National Forest, California, USA	3300049004	Environmental	Terrestrial	Soil	Temperate forest	Bulk soil	Soil	Unburned Chaparral (shrubland) soils	1680490	3	1.81132	251	151.547
JGI	CNF8NT3_FD	1783829	2067763183	1267	0	-	Soil microbial communities from Holy Fire Burn scar, Cleveland National Forest, California, USA	3300048999	Environmental	Terrestrial	Soil	Temperate forest	Bulk soil	Soil	Unburned Chaparral (shrubland) soils	2077303	8	3.86892	261	126.223
JGI	CNF8NT6_FD	2302991	2702490926	1298	0	-	Soil microbial communities from Holy Fire Burn scar, Cleveland National Forest, California, USA	3300048997	Environmental	Terrestrial	Soil	Temperate forest	Bulk soil	Soil	Unburned Chaparral (shrubland) soils	2756604	3	1.11009	505	186.865
JGI	CNK05_metaG_FD	180928	181754449	1022	0	-	Soil microbial communities from Purdue University Martell Research Forest, Indiana, United States	3300024232	Environmental	Terrestrial	Soil	Temperate forest	Bulk soil	soil	forest soil	197111	0	0	29	159.556
JGI	CNK09_metaG_FD	136445	144977057	1095	0	-	Soil microbial communities from Purdue University Martell Research Forest, Indiana, United States	3300024331	Environmental	Terrestrial	Soil	Temperate forest	Bulk soil	soil	forest soil	154349	0	0	36	248.315
JGI	CNK20_metaG_FD	97253	105955232	1123	0	-	Soil microbial communities from Purdue University Martell Research Forest, Indiana, United States	3300024251	Environmental	Terrestrial	Soil	Temperate forest	Bulk soil	soil	forest soil	111642	0	0	31	292.576
JGI	CNSS3metaG_FD	61832	477944169	25187	0	-	Root nodule microbial communities of legume samples collected from USA, Mexico and Botswana	3300021320	Host-associated	Plants	Roots	Nodule	Unclassified	root nodules	cowpea nodules	294757	0	0	0	0
JGI	COG_01_FD	504252	753824142	1964	0	-	Pelagic marine microbial communities from North Sea	3300025892	Environmental	Aquatic	Marine	Neritic zone	Unclassified	Pelagic marine	Helgoland, sampling site Kabeltonne	709832	1	1.32657	106	140.616
JGI	COG_02_FD	234776	394998473	2449	0	-	Pelagic marine microbial communities from North Sea	3300025696	Environmental	Aquatic	Marine	Neritic zone	Unclassified	Pelagic marine	Helgoland, sampling site Kabeltonne	370907	2	5.06331	82	207.596
JGI	COG_03_FD	355723	566574296	2216	0	-	Pelagic marine microbial communities from North Sea	3300025860	Environmental	Aquatic	Marine	Neritic zone	Unclassified	Pelagic marine	Pelagic marine	507082	2	3.52999	96	169.439
JGI	COG_04_FD	396344	641979710	2390	0	-	Pelagic marine microbial communities from North Sea	3300025874	Environmental	Aquatic	Marine	Oceanic	Seawater	Pelagic marine	Helgoland, sampling site Kabeltonne	572448	3	4.67304	88	137.076
JGI	COG_11_FD	468291	540254269	1257	0	-	Pelagic marine microbial communities from North Sea	3300025883	Environmental	Aquatic	Marine	Neritic zone	Unclassified	Pelagic marine	Helgoland, North Sea, Atlantic Ocean	536605	1	1.85098	62	114.761
JGI	Colum_Cont_RepA__2_FD	68031	74121777	1156	0	-	Freshwater microbial communities amended with dissolved organic matter (DOM) from various rivers in the United States	3300027131	Environmental	Aquatic	Freshwater	River	Unclassified	Freshwater	river water	73741	0	0	15	202.37
JGI	Colum_Miss_RepC__2_FD	76922	110730258	1881	0	-	Freshwater microbial communities amended with dissolved organic matter (DOM) from various rivers in the United States	3300027130	Environmental	Aquatic	Freshwater	River	Unclassified	Freshwater	river water	106733	0	0	19	171.588
JGI	CP_S1_MG_FD	321120	411339127	1514	0	-	Bacterial and archaeal communities from various locations to study Microbial Dark Matter (Phase II)	3300037307	Environmental	Aquatic	Freshwater	Desert springs	Benthic	Desert spring	Freshwater carbonate spring	403398	5	12.1554	93	226.091
JGI	CP_S2_MG_FD	301729	411024117	1645	0	-	Bacterial and archaeal communities from various locations to study Microbial Dark Matter (Phase II)	3300037308	Environmental	Aquatic	Freshwater	Desert springs	Benthic	Desert spring	Freshwater carbonate spring	399277	9	21.8965	79	192.203
JGI	CP10BmetaG_FD	229311	305947083	1608	0	-	Permafrost peat microbial communities from Stordalen, Sweden	3300045787	Environmental	Terrestrial	Soil	Wetlands	Permafrost	Permafrost peat	Permafrost peat	311963	0	0	77	251.678
JGI	CroRivburrow1_MG_FD	1455113	1623147700	1195	0	-	Sediment chemolithoautotrophic microbial communities from various locations	3300032231	Environmental	Aquatic	Marine	Coastal	Sediment	worm burrow	Iron oxide coated marine worm burrow	1581641	0	0	190	117.057
JGI	Cruoilmetagenom2_FD	733700	987110316	1631	0	-	Marine microbial communities from the Santa Barbara Channel oil seeps	3300027858	Environmental	Aquatic	Marine	Oil seeps	Unclassified	Marine	Coal Oil Point, Santa Barbara, CA	922772	5	5.06529	191	193.494
JGI	Cruoilmetagenom7_FD	813745	1102101920	1613	0	-	Marine microbial communities from the Santa Barbara Channel oil seeps	3300027852	Environmental	Aquatic	Marine	Oil seeps	Unclassified	Marine	Coal Oil Point, Santa Barbara, CA	1039775	1	0.907357	96	87.1063
JGI	CryBogCBE21Jul09_FD	66432	84915686	1477	0	-	Freshwater microbial communities from Crystal Bog lake, Wisconsin, USA	3300025379	Environmental	Aquatic	Freshwater	Lake	Unclassified	Freshwater	Crystal Bog, Wisconsin, USA	87487	0	0	5	58.8819
JGI	CryBogCBE21Jun07_FD	14505	20236451	1792	0	-	Freshwater microbial communities from Crystal Bog lake, Wisconsin, USA	3300025337	Environmental	Aquatic	Freshwater	Lake	Unclassified	Freshwater	Crystal Bog, Wisconsin, USA	18573	0	0	1	49.4158
JGI	CryBogCBE22May08_FD	39948	44612931	1167	0	-	Freshwater microbial communities from Crystal Bog lake, Wisconsin, USA	3300025367	Environmental	Aquatic	Freshwater	Lake	Unclassified	Freshwater	Crystal Bog, Wisconsin, USA	38304	0	0	3	67.2451
JGI	CryBogCBE27Jun08_FD	46393	63453799	1690	0	-	Freshwater microbial communities from Crystal Bog lake, Wisconsin, USA	3300025779	Environmental	Aquatic	Freshwater	Lake	Unclassified	Freshwater	Crystal Bog, Wisconsin, USA	62779	0	0	13	204.873
JGI	CryBogCBH05Oct08_FD	49168	64586484	1521	0	-	Freshwater microbial communities from Crystal Bog lake, Wisconsin, USA	3300025358	Environmental	Aquatic	Freshwater	Lake	Unclassified	Freshwater	Crystal Bog, Wisconsin, USA	65294	0	0	0	0
JGI	CryBogCBH11Jul08_FD	46377	57296195	1428	0	-	Freshwater microbial communities from Crystal Bog lake, Wisconsin, USA	3300025363	Environmental	Aquatic	Freshwater	Lake	Unclassified	Freshwater	Crystal Bog, Wisconsin, USA	55095	0	0	4	69.8127
JGI	CryBogCBH12Jul09_FD	90140	127768701	1778	0	-	Freshwater microbial communities from Crystal Bog lake, Wisconsin, USA	3300025430	Environmental	Aquatic	Freshwater	Lake	Unclassified	Freshwater	Crystal Bog, Wisconsin, USA	132622	0	0	12	93.9197
JGI	CryBogCBH13Jun08_FD	35202	46318002	1642	0	-	Freshwater microbial communities from Crystal Bog lake, Wisconsin, USA	3300025777	Environmental	Aquatic	Freshwater	Lake	Unclassified	Freshwater	Crystal Bog, Wisconsin, USA	46204	0	0	5	107.949
JGI	CryBogCBH27Jul09_FD	74487	100673311	1644	0	-	Freshwater microbial communities from Crystal Bog lake, Wisconsin, USA	3300025400	Environmental	Aquatic	Freshwater	Lake	Unclassified	Freshwater	Crystal Bog, Wisconsin, USA	107385	0	0	7	69.5318
JGI	CryBogCBH29Jul08_FD	92402	117175636	1443	0	-	Freshwater microbial communities from Crystal Bog lake, Wisconsin, USA	3300025428	Environmental	Aquatic	Freshwater	Lake	Unclassified	Freshwater	Crystal Bog, Wisconsin, USA	108921	0	0	15	128.013
JGI	CryBogmetaGMA10M_FD	36711	51061298	1748	0	-	Freshwater microbial communities from Crystal Bog lake, Wisconsin, USA	3300025376	Environmental	Aquatic	Freshwater	Lake	Unclassified	Freshwater	Crystal Bog, Wisconsin, USA	48941	0	0	14	274.18
JGI	CryGey13umfilter_2_FD	624079	1063341209	2704	0	-	Development of a pipeline for high-throughput recovery of near-complete and complete microbial genomes from complex metagenomic datasets	3300025288	Environmental	Aquatic	Marine	Oceanic	Seawater	Groundwater	aquifer	1010691	5	4.70216	149	140.124
JGI	CSMDNA_2_FD	1907984	2352917100	1411	0	-	Wetland microbial communities from Old Woman Creek delta, Ohio, USA	3300037524	Environmental	Aquatic	Freshwater	Wetlands	Sediment	sediment	Freshwater wetland sediment	2372374	8	3.40003	446	189.552
JGI	CSMDNA_3_FD	1762668	2125791694	1357	0	-	Wetland microbial communities from Old Woman Creek delta, Ohio, USA	3300037458	Environmental	Aquatic	Freshwater	Wetlands	Sediment	sediment	Freshwater wetland sediment	2148513	7	3.29289	355	166.997
JGI	CTD010vmetaG_FD	10526	24458918	8086	0	-	Hydrothermal vents viral and microbial communities from various locations in Pacific Ocean	3300049906	Environmental	Aquatic	Marine	Hydrothermal vents	Unclassified	Hydrothermal vent plume	Pelagic ocean, hydrothermal vent plume	23747	0	0	2	81.7698
JGI	CTDAT432065metaG_FD	628459	625930178	1025	0	-	Hydrothermal vents viral and microbial communities from various locations in Pacific Ocean	3300048640	Environmental	Aquatic	Marine	Hydrothermal vents	Unclassified	Hydrothermal vent plume	Pelagic ocean, hydrothermal vent plume	604196	0	0	126	201.3
JGI	CTDAT44003vmetaG_2_FD	96832	130705541	1618	0	-	Hydrothermal vents viral and microbial communities from various locations in Pacific Ocean	3300049907	Environmental	Aquatic	Marine	Hydrothermal vents	Unclassified	Hydrothermal vent plume	Pelagic ocean, hydrothermal vent plume	136452	2	15.3016	4	30.6031
JGI	CTDAT445065metaG_FD	515511	520989850	1048	0	-	Hydrothermal vents viral and microbial communities from various locations in Pacific Ocean	3300048641	Environmental	Aquatic	Marine	Hydrothermal vents	Unclassified	Hydrothermal vent plume	Pelagic ocean, hydrothermal vent plume	491752	0	0	130	249.525
JGI	CTDAT450001metaG_FD	436251	508726016	1252	0	-	Hydrothermal vents viral and microbial communities from various locations in Pacific Ocean	3300048645	Environmental	Aquatic	Marine	Hydrothermal vents	Unclassified	Hydrothermal vent plume	Pelagic ocean, hydrothermal vent plume	468866	2	3.93139	54	106.148
JGI	CTDFK11003vmetaG_FD	66244	69149268	1100	0	-	Hydrothermal vents viral and microbial communities from various locations in Pacific Ocean	3300049902	Environmental	Aquatic	Marine	Hydrothermal vents	Unclassified	Hydrothermal vent plume	Pelagic ocean, hydrothermal vent plume	72478	0	0	0	0
JGI	CTDFK12003vmetaG_2_FD	63580	75761214	1377	0	-	Hydrothermal vents viral and microbial communities from various locations in Pacific Ocean	3300049999	Environmental	Aquatic	Marine	Hydrothermal vents	Unclassified	Hydrothermal vent plume	Pelagic ocean, hydrothermal vent plume	85656	0	0	1	13.1994
JGI	CV79metaG_FD	308561	430941456	1753	0	-	Marine microbial communities from hydrothermal vents in the Atlantic and Pacific Ocean	3300026533	Environmental	Aquatic	Marine	Hydrothermal vents	Unclassified	hydrothermal vent	Experimental microbial colonizer placed at the East Pacific Rise	378640	0	0	13	30.1665
JGI	CV84metaG_FD	384574	520042799	1640	0	-	Marine microbial communities from hydrothermal vents in the Atlantic and Pacific Ocean	3300026544	Environmental	Aquatic	Marine	Oceanic	Seawater	hydrothermal vent	Experimental microbial colonizer placed at the East Pacific Rise	451842	0	0	41	78.8397
JGI	CZU5metagenome_FD	114776	110484406	1003	0	-	Soil, plant litter and rhizosphere microbial communities from European coniferous forests	3300024225	Host-associated	Plants	Roots	Rhizosphere	Unclassified	rhizosphere	Spruce rhizosphere	114614	0	0	13	117.664
JGI	D0817M02metaG_FD	726236	784890481	1134	0	-	Sediment microbial communities from coastal wetland in Texas, United States	3300035192	Environmental	Aquatic	Marine	Oceanic	Seawater	sediment	Mangrove dominant sediment	763445	1	1.27406	109	138.873
JGI	D0817S02metaG_FD	388030	421479122	1152	0	-	Sediment microbial communities from coastal wetland in Texas, United States	3300035146	Environmental	Aquatic	Marine	Wetlands	Sediment	sediment	Spartina dominant sediment	417150	0	0	62	147.101
JGI	D1105S12metaG_FD	282073	286318120	1054	0	-	Sediment microbial communities from coastal wetland in Texas, United States	3300035129	Environmental	Aquatic	Marine	Wetlands	Sediment	sediment	Spartina dominant sediment	285199	0	0	21	73.345
JGI	D14ome_4_FD	220143	225739009	1018	0	-	Panicgrass rhizosphere soil microbial communities from growth chamber in LBNL, Berkeley, California, USA	3300049046	Environmental	Terrestrial	Soil	Unclassified	Unclassified	Soil	Field Soil	223306	1	4.42989	51	225.925
JGI	DectaG_FD	948013	1083237564	1241	0	-	Estuarine microbial communities from the San Francisco Bay-Delta (SFBD), California, United States	3300044676	Environmental	Aquatic	Marine	Oceanic	Seawater	Estuarine water	Estuary water column	1094665	0	0	148	136.627
JGI	DeeLakround148_FD	39816	84149267	5960	0	-	Saline lake microbial communities from various lakes in Antarctica	3300036348	Environmental	Aquatic	Non-marine Saline and Alkaline	Saline	Unclassified	saline water	saline lake water	84878	0	0	2	23.7673
JGI	DeeLakround276_FD	28576	69631258	7618	0	-	Saline lake microbial communities from various lakes in Antarctica	3300036473	Environmental	Aquatic	Non-marine Saline and Alkaline	Saline	Unclassified	saline water	saline lake water	70453	0	0	0	0
JGI	DeeMarSeWOR28_12_FD	3421085	3972602751	1243	0	-	Marine sediment microbial communities from White Oak River estuary, North Carolina	3300027917	Environmental	Aquatic	Marine	Oceanic	Sediment	Marine sediment	White Oak River estuary, North Carolina, USA	3912843	2	0.503448	724	182.248
JGI	DeeMarSeWOR38_10_FD	333143	362474494	1122	0	-	Marine sediment microbial communities from White Oak River estuary, North Carolina	3300027814	Environmental	Aquatic	Marine	Oceanic	Sediment	Marine sediment	White Oak River estuary, North Carolina, USA	345742	0	0	30	82.7644
JGI	DeeMarSWOR152_54_FD	1313957	1757934478	1611	0	-	Marine sediment microbial communities from White Oak River estuary, North Carolina	3300027893	Environmental	Aquatic	Marine	Oceanic	Sediment	Marine sediment	White Oak River estuary, North Carolina, USA	1618254	4	2.2754	419	238.348
JGI	DeeMarSWOR230_32_FD	1219102	1490637225	1387	0	-	Marine sediment microbial communities from White Oak River estuary, North Carolina	3300027888	Environmental	Aquatic	Marine	Oceanic	Sediment	Marine sediment	White Oak River estuary, North Carolina, USA	1383207	1	0.670854	279	187.168
JGI	DeeMarSWOR324_28_FD	308411	396380133	1563	26.4	-	Marine sediment microbial communities from White Oak River estuary, North Carolina	3300001753	Environmental	Aquatic	Marine	Oceanic	Sediment	Marine sediment	White Oak River estuary, North Carolina, USA	363809	0	0	72	181.644
JGI	DeeseametaMP0262_FD	33913	37767148	1237	0	-	Deep ocean microbial communities from the Global Malaspina Expedition	3300025197	Environmental	Aquatic	Marine	Oceanic	Unclassified	Deep ocean	South Atlantic Ocean	34018	0	0	4	105.912
JGI	DeeseametaMP0326_FD	24854	30856251	1498	0	-	Deep ocean microbial communities from the Global Malaspina Expedition	3300025190	Environmental	Aquatic	Marine	Oceanic	Unclassified	Deep ocean	East of Recife, Brazil, South Atlantic Ocean	29594	0	0	0	0
JGI	DeeseametaMP0441_FD	48381	76899125	2385	0	-	Deep ocean microbial communities from the Global Malaspina Expedition	3300025255	Environmental	Aquatic	Marine	Oceanic	Unclassified	Deep ocean	East of Rio de Janeiro, Brazil, South Atlantic Ocean	73185	0	0	13	169.053
JGI	DeeseametaMP0555_FD	28714	42328333	1843	0	-	Deep ocean microbial communities from the Global Malaspina Expedition	3300025193	Environmental	Aquatic	Marine	Oceanic	Unclassified	Deep ocean	South Atlantic Ocean	38339	0	0	1	23.6248
JGI	DeeseametaMP0759_FD	58159	87523760	1974	0	-	Deep ocean microbial communities from the Global Malaspina Expedition	3300025243	Environmental	Aquatic	Marine	Oceanic	Unclassified	Deep ocean	West of Cape Town, South Africa, South Atlantic Ocean	84650	0	0	27	308.488
JGI	DeeseametaMP1434_FD	25552	26100287	1075	0	-	Deep ocean microbial communities from the Global Malaspina Expedition	3300025200	Environmental	Aquatic	Marine	Oceanic	Unclassified	Deep ocean	South of Eden, South Pacific Ocean	25980	0	0	0	0
JGI	DeeseametaMP2053_FD	34487	49105198	1964	0	-	Deep ocean microbial communities from the Global Malaspina Expedition	3300025211	Environmental	Aquatic	Marine	Oceanic	Unclassified	Deep ocean	West of Cabo San Lucas, Mexico, North Pacific Ocean	47082	0	0	14	285.102
JGI	DeeseametaMP2098_FD	67613	95589483	1769	0	-	Deep ocean microbial communities from the Global Malaspina Expedition	3300025265	Environmental	Aquatic	Marine	Oceanic	Unclassified	Deep ocean	North Pacific Ocean	86993	0	0	12	125.537
JGI	DeeseametaMP2497_FD	35785	66163357	3203	0	-	Deep ocean microbial communities from the Global Malaspina Expedition	3300025217	Environmental	Aquatic	Marine	Oceanic	Unclassified	Deep ocean	East of Antigua and Barbuda, Atlantic Ocean	65756	0	0	8	120.913
JGI	DeeseametaMP2633_FD	46258	93285788	3751	0	-	Deep ocean microbial communities from the Global Malaspina Expedition	3300025252	Environmental	Aquatic	Marine	Unclassified	Unclassified	Deep ocean	Northeast of Antigua and Barbuda, North Atlantic Ocean	92011	0	0	11	117.917
JGI	DeeseametaMP2913_FD	54418	87399795	2257	0	-	Deep ocean microbial communities from the Global Malaspina Expedition	3300025188	Environmental	Aquatic	Marine	Oceanic	Unclassified	Deep ocean	West of Santa Cruz de la Palma, Atlantic Ocean	83280	0	0	8	91.5334
JGI	DeeseametaMP2968_FD	21715	28791797	1518	0	-	Deep ocean microbial communities from the Global Malaspina Expedition	3300025187	Environmental	Aquatic	Marine	Oceanic	Unclassified	Deep ocean	South of Funchal, North Atlantic Ocean	26833	0	0	1	34.7321
JGI	Deesub1362B_J571_FD	95871	204688407	5203	0	-	Deep subsurface and oceanic microbial communities from Witwatersrand Basin, South Africa, and the Canadian and Fennoscandian shields and at the Lost City Hydrothermal Field	3300027323	Environmental	Aquatic	Marine	Volcanic	Unclassified	Deep oceanic, basalt-hosted subsurface hydrothermal fluid	Juan de Fuca Ridge flank, Pacific Ocean	207830	0	0	60	293.128
JGI	Deesub45470m_DNA_FD	59309	118223433	3195	0	-	Deep subsurface and oceanic microbial communities from Witwatersrand Basin, South Africa, and the Canadian and Fennoscandian shields and at the Lost City Hydrothermal Field	3300027412	Environmental	Terrestrial	Deep subsurface	Unclassified	Unclassified	Deep subsurface	Deep subsurface	118914	0	0	13	109.961
JGI	DMBome_FD	47244	134322906	7871	0	-	Anaerobic fermentation bioreactor microbial communities from Madison, Wisconsin, United States	3300043932	Engineered	Bioreactor	Anaerobic	Unclassified	Unclassified	Anaerobic fermentation bioreactor	bioreactor sludge	128945	14	104.226	3	22.3342
JGI	DNA014bBCH_MG_FD	340872	401485716	1282	0	-	Soil microbial communities from the Great Smoky Mountains National Park, Tennessee, USA	3300046373	Environmental	Terrestrial	Soil	Temperate forest	Bulk soil	Soil	Burned soil	400595	1	2.49075	34	84.6855
JGI	DNASLARepMGpilot_2_FD	5380	77998382	67612	0	-	Enriched green algae-associated microbial communities from Montana State University, Bozeman, MT, USA	3300048620	Host-associated	Algae	Green algae	Unclassified	Unclassified	green algae	Laboratory culture of green algae on Bold's basal medium in miliQ water	93143	0	0	4	51.2831
JGI	DNASLARepMGpilot_FD	4666	66877522	65557	0	-	Enriched green algae-associated microbial communities from Montana State University, Bozeman, MT, USA	3300048621	Host-associated	Algae	Green algae	Unclassified	Unclassified	green algae	Laboratory culture of green algae on Bold's basal medium in miliQ water	82516	0	0	3	44.8581
JGI	DNAultraVirome_FD	53809	98477769	2994	0	-	Marine microalgae viral communities from raceway pond in Palavas-les-Flots, France	3300038701	Host-associated	Algae	Microalgae	Unclassified	Unclassified	marine microalgae	Outdoor raceway pond with amended sea water	137369	0	0	3	30.4637
JGI	DW10A_FD	126606	128306853	1055	0	-	Soil microbial communities from H.J. Andrews Experimental Forest, Oregon, United States	3300026490	Environmental	Terrestrial	Soil	Temperate forest	Bulk soil	soil	forest soil	132284	0	0	15	116.907
JGI	E1_AmbA_FD	435443	620401641	1795	0	-	Seawater microbial communities from North Atlantic Ocean and Narragansett Bay, Rhode Island, USA	3300040806	Environmental	Aquatic	Marine	Intertidal zone	Estuary	Estuary water	Estuary water	586992	2	3.22372	104	167.633
JGI	E1_negO2CP_NB2_FD	402164	553686282	1711	0	-	Seawater microbial communities from North Atlantic Ocean and Narragansett Bay, Rhode Island, USA	3300040816	Environmental	Aquatic	Marine	Intertidal zone	Estuary	Estuary water	Estuary water	509415	4	7.22431	74	133.65
JGI	E1_negO2CPA_FD	259705	323512566	1426	0	-	Seawater microbial communities from North Atlantic Ocean and Narragansett Bay, Rhode Island, USA	3300040959	Environmental	Aquatic	Marine	Intertidal zone	Estuary	Estuary water	Estuary water	299247	3	9.27321	9	27.8196
JGI	E1_negO2CPB_FD	532772	697123629	1557	0	-	Seawater microbial communities from North Atlantic Ocean and Narragansett Bay, Rhode Island, USA	3300043015	Environmental	Aquatic	Marine	Intertidal zone	Estuary	Estuary water	Estuary water	647445	11	15.7791	42	60.2476
JGI	E2_AmbCPB_FD	517770	698724749	1651	0	-	Seawater microbial communities from North Atlantic Ocean and Narragansett Bay, Rhode Island, USA	3300040807	Environmental	Aquatic	Marine	Intertidal zone	Estuary	Estuary water	Estuary water	692160	7	10.0183	145	207.521
JGI	E2_negO2CPA_FD	412861	547255077	1586	0	-	Seawater microbial communities from North Atlantic Ocean and Narragansett Bay, Rhode Island, USA	3300040808	Environmental	Aquatic	Marine	Intertidal zone	Estuary	Estuary water	Estuary water	545141	3	5.4819	73	133.393
JGI	E3_negO2A_FD	454383	603365795	1598	0	-	Seawater microbial communities from North Atlantic Ocean and Narragansett Bay, Rhode Island, USA	3300040811	Environmental	Aquatic	Marine	Intertidal zone	Estuary	Estuary water	Estuary water	571260	6	9.94422	143	237.004
JGI	EAAome_27_FD	1186682	1350282917	1235	0	-	Soil microbial communities from Everglades Agricultural Area, Florida, United States	3300036759	Environmental	Terrestrial	Soil	Unclassified	Agricultural land	soil	Everglades agriculture soil	1383420	2	1.48117	258	191.071
JGI	EAAome_3_FD	2067935	2251976868	1154	0	-	Soil microbial communities from Everglades Agricultural Area, Florida, United States	3300036837	Environmental	Terrestrial	Soil	Unclassified	Agricultural land	soil	Everglades agriculture soil	2297091	2	0.888109	425	188.723
JGI	EAAome_5_FD	1740516	1770401222	1036	0	-	Soil microbial communities from Everglades Agricultural Area, Florida, United States	3300036836	Environmental	Terrestrial	Soil	Unclassified	Agricultural land	soil	Everglades agriculture soil	1802065	1	0.564844	265	149.684
JGI	EAAome_7_FD	2940533	3787207574	1527	0	-	Soil microbial communities from Everglades Agricultural Area, Florida, United States	3300037153	Environmental	Terrestrial	Soil	Unclassified	Agricultural land	soil	Everglades agriculture soil	3864854	5	1.32023	932	246.092
JGI	EAAome_8_FD	1854338	2467181010	1597	0	-	Soil microbial communities from Everglades Agricultural Area, Florida, United States	3300036835	Environmental	Terrestrial	Soil	Unclassified	Agricultural land	soil	Everglades agriculture soil	2508248	4	1.62128	638	258.595
JGI	EAAome_9_FD	1948997	2547989987	1556	0	-	Soil microbial communities from Everglades Agricultural Area, Florida, United States	3300036857	Environmental	Terrestrial	Soil	Unclassified	Agricultural land	soil	Everglades agriculture soil	2604554	3	1.1774	649	254.711
JGI	eastriver_mg_129_FD	260205	276057531	1098	0	-	Sediment microbial communities from East River floodplain, Colorado, United States	3300044771	Environmental	Terrestrial	Floodplain	Sediment	Unclassified	sediment	Floodplain sediment	287105	0	0	23	83.316
JGI	eastriver_mg_177_FD	269479	267314254	1010	0	-	Sediment microbial communities from East River floodplain, Colorado, United States	3300044773	Environmental	Terrestrial	Floodplain	Sediment	Unclassified	sediment	Floodplain sediment	280321	0	0	40	149.637
JGI	eastriver_mg_180_FD	278853	277058093	1004	0	-	Sediment microbial communities from East River floodplain, Colorado, United States	3300044775	Environmental	Terrestrial	Floodplain	Sediment	Unclassified	sediment	Floodplain sediment	287064	0	0	36	129.937
JGI	eastriver_mg_259_FD	499036	550741425	1178	0	-	Sediment microbial communities from East River floodplain, Colorado, United States	3300044788	Environmental	Terrestrial	Floodplain	Sediment	Unclassified	sediment	Floodplain sediment	565679	0	0	100	181.573
JGI	eastriver_mg_263_FD	341862	342927285	1007	0	-	Sediment microbial communities from East River floodplain, Colorado, United States	3300044769	Environmental	Terrestrial	Floodplain	Sediment	Unclassified	sediment	Floodplain sediment	357586	0	0	63	183.712
JGI	eastriver_mg_3_FD	525503	520913787	1005	0	-	Sediment microbial communities from East River floodplain, Colorado, United States	3300044760	Environmental	Terrestrial	Floodplain	Sediment	Unclassified	sediment	Floodplain sediment	546583	0	0	69	132.46
JGI	EBPBio132013_DNA_FD	80219	180129884	6308	0	-	Wastewater treatment Type I Accumulibacter community from EBPR Bioreactor in Madison, WI, USA	3300026286	Engineered	Wastewater	Nutrient removal	Biological phosphorus removal	Bioreactor	Wastewater treatment	Madison, Wisconsin, USA	169230	0	0	29	160.995
JGI	EBPBio142005_DNA_FD	98439	192361334	3717	0	-	Wastewater treatment Type I Accumulibacter community from EBPR Bioreactor in Madison, WI, USA	3300026284	Engineered	Wastewater	Nutrient removal	Biological phosphorus removal	Unclassified	Wastewater treatment	Madison, Wisconsin, USA	191601	2	10.3971	27	140.361
JGI	EBPBio152010_DNA_FD	81036	166111956	4140	0	-	Wastewater treatment Type I Accumulibacter community from EBPR Bioreactor in Madison, WI, USA	3300026282	Engineered	Wastewater	Nutrient removal	Biological phosphorus removal	Bioreactor	Wastewater treatment	Madison, Wisconsin, USA	162605	1	6.02004	36	216.721
JGI	EBPBio172007_DNA_FD	125335	255856718	3728	0	-	Wastewater treatment Type I Accumulibacter community from EBPR Bioreactor in Madison, WI, USA	3300026299	Engineered	Wastewater	Nutrient removal	Biological phosphorus removal	Bioreactor	Wastewater treatment	Madison, Wisconsin, USA	236453	3	11.7253	73	285.316
JGI	EBPBio242008_DNA_FD	78659	158892854	5872	0	-	Wastewater treatment Type I Accumulibacter community from EBPR Bioreactor in Madison, WI, USA	3300026283	Engineered	Wastewater	Nutrient removal	Biological phosphorus removal	Bioreactor	Wastewater treatment	Madison, Wisconsin, USA	155287	2	12.5871	19	119.577
JGI	EC5011metaG_FD	1505109	1575805753	1077	0	-	Switchgrass rizosphere microbial communities from Pacific Northwest National Laboratory, Richland, WA, United States	3300044711	Environmental	Terrestrial	Soil	Unclassified	Agricultural land	soil	soil from Switchgrass plot	1599052	0	0	332	210.686
JGI	EC5013metaG_FD	1825047	1898368038	1066	0	-	Switchgrass rizosphere microbial communities from Pacific Northwest National Laboratory, Richland, WA, United States	3300044709	Environmental	Terrestrial	Soil	Unclassified	Agricultural land	soil	soil from Switchgrass plot	1918613	1	0.526768	413	217.555
JGI	Ectturendosymbi1_FD	264018	773962593	5455	26.93	-	Ecteinascidia turbinata symbiotic microbial communities from the Caribbean mangrove	3300001463	Host-associated	Tunicates	Ascidians	Unclassified	Unclassified	Ecteinascidia turbinata	Key West, Florida, United States	480151	0	0	0	0
JGI	Ectturendosymbi4_FD	262268	773591720	5923	33.03	-	Ecteinascidia turbinata symbiotic microbial communities from the Caribbean mangrove	3300001689	Host-associated	Tunicates	Ascidians	Unclassified	Unclassified	Ecteinascidia turbinata	Key West, Florida, United States	480910	0	0	0	0
JGI	Edanod1MG_FD	465963	644462846	1656	0	-	Root nodule microbial communities of legume samples collected from USA, Mexico and Botswana	3300033442	Host-associated	Plants	Roots	Nodule	Unclassified	root nodules	plant nodule	360064	0	0	1	1.55168
JGI	eDN3rd30CBELigMG_FD	180954	334877776	2958	0	-	Lignin-adapted enriched soil microbial communities from Emeryville, California, USA	3300020594	Engineered	Solid waste	Composting	Unclassified	Unclassified	compost	enriched commercial compost	341547	3	8.95849	53	158.267
JGI	eDN3rd37CKraftBY_FD	122218	252746268	4203	0	-	Lignin-adapted enriched soil microbial communities from Emeryville, California, USA	3300020598	Environmental	Terrestrial	Soil	Unclassified	Unclassified	soil	enriched backyard soil	257792	2	7.91307	21	83.0873
JGI	eDN5th37CBELigBY_FD	129705	289849513	4688	0	-	Lignin-adapted enriched soil microbial communities from Emeryville, California, USA	3300020599	Environmental	Terrestrial	Soil	Unclassified	Unclassified	soil	enriched backyard soil	288326	6	20.7004	59	203.554
JGI	eDN5th37CKraftMG_FD	98852	235955054	5601	0	-	Lignin-adapted enriched soil microbial communities from Emeryville, California, USA	3300020593	Engineered	Solid waste	Composting	Unclassified	Unclassified	compost	enriched commercial compost	239001	2	8.47619	20	84.7619
JGI	eDN5th37CKraftOP_FD	134399	289010597	5795	0	-	Lignin-adapted enriched soil microbial communities from Emeryville, California, USA	3300020592	Engineered	Solid waste	Composting	Unclassified	Unclassified	compost	enriched commercial compost	284091	2	6.92016	29	100.342
JGI	ElkDunMinimDraft_17_FD	136579	147060231	1103	0	-	Fecal eukaryotic communites from dung pellets of Tule Elk in California, USA	3300028533	Host-associated	Mammals	Digestive system	Large intestine	Fecal	Elk feces	Tule Elk dung	141263	0	0	7	47.5995
JGI	ElkDunMinimDraft_22_FD	24758	28749700	1194	0	-	Fecal eukaryotic communites from dung pellets of Tule Elk in California, USA	3300023022	Host-associated	Mammals	Digestive system	Large intestine	Fecal	Elk feces	Tule Elk dung	25749	0	0	5	173.915
JGI	ElkDunMinimDraft_23_FD	135674	179351938	1592	0	-	Fecal eukaryotic communites from dung pellets of Tule Elk in California, USA	3300028481	Host-associated	Mammals	Digestive system	Large intestine	Fecal	Elk feces	Tule Elk dung	164625	1	5.57563	6	33.4538
JGI	ElkDunMinimDraft_4_FD	84465	116693697	1718	0	-	Fecal eukaryotic communites from dung pellets of Tule Elk in California, USA	3300028482	Host-associated	Mammals	Digestive system	Large intestine	Fecal	Elk feces	Tule Elk dung	112146	2	17.1389	11	94.2639
JGI	ElkDunMinimDraft_5_FD	29657	32441312	1129	0	-	Fecal eukaryotic communites from dung pellets of Tule Elk in California, USA	3300023033	Host-associated	Mammals	Digestive system	Large intestine	Fecal	Elk feces	Tule Elk dung	29041	1	30.8249	4	123.3
JGI	ElkDunMinimDraft_9_FD	119917	175456606	1891	0	-	Fecal eukaryotic communites from dung pellets of Tule Elk in California, USA	3300028484	Host-associated	Mammals	Digestive system	Large intestine	Fecal	Elk feces	Tule Elk dung	174206	4	22.7977	29	165.283
JGI	ElkDunMinimDraft_FD	52189	53600497	1007	0	-	Fecal eukaryotic communites from dung pellets of Tule Elk in California, USA	3300023111	Host-associated	Mammals	Digestive system	Large intestine	Fecal	Elk feces	Tule Elk dung	48346	2	37.3131	4	74.6262
JGI	EllFjometagen260_FD	199945	215212184	1102	0	-	Saline lake microbial communities from various lakes in Antarctica	3300031602	Environmental	Aquatic	Marine	Unclassified	Unclassified	marine	oceanic water not far from the shore	194745	0	0	16	74.3452
JGI	EllFjometageno82_FD	455276	617774464	1636	0	-	Saline lake microbial communities from various lakes in Antarctica	3300031659	Environmental	Aquatic	Marine	Unclassified	Unclassified	marine	oceanic water not far from the shore	598360	1	1.61871	48	77.6983
JGI	ElyAMBWOL3_FD	506551	511064921	1022	0	-	Forest soil microbial communities from boreal-temperate forests in Minnesota, USA	3300045582	Environmental	Terrestrial	Soil	Temperate forest	Bulk soil	Forest soil	Forest soil	532560	0	0	92	180.016
JGI	ElyDRYWDJ7_FD	792203	789553853	1020	0	-	Forest soil microbial communities from boreal-temperate forests in Minnesota, USA	3300045253	Environmental	Terrestrial	Soil	Temperate forest	Bulk soil	Forest soil	Forest soil	827565	0	0	97	122.854
JGI	EPASupsiteHSE605_FD	162369	321604387	3980	0	-	Bioremediated contaminated groundwater microbial communities from North Railroad Avenue plume (NRAP), New Mexico	3300027566	Engineered	Bioremediation	Tetrachloroethylene and derivatives	Tetrachloroethylene	Unclassified	Bioremediated contaminated groundwater	Espanola, New Mexico, United States	288223	1	3.10941	20	62.1882
JGI	EPASupsiteSAE300_FD	1141	13372894	150564	0	-	Bioremediated contaminated groundwater microbial communities from North Railroad Avenue plume (NRAP), New Mexico	3300026622	Engineered	Bioremediation	Tetrachloroethylene and derivatives	Tetrachloroethylene	Unclassified	Bioremediated contaminated groundwater	Espanola, New Mexico, United States	12745	0	0	4	299.113
JGI	EPASupsiteSAE305_FD	125595	268287833	4610	0	-	Bioremediated contaminated groundwater microbial communities from North Railroad Avenue plume (NRAP), New Mexico	3300027373	Engineered	Bioremediation	Tetrachloroethylene and derivatives	Tetrachloroethylene	Unclassified	Bioremediated contaminated groundwater	Espanola, New Mexico, United States	250831	1	3.72734	28	104.366
JGI	EPASupsiteSAE323_FD	129268	248888603	3774	0	-	Bioremediated contaminated groundwater microbial communities from North Railroad Avenue plume (NRAP), New Mexico	3300027419	Engineered	Bioremediation	Tetrachloroethylene and derivatives	Tetrachloroethylene	Unclassified	Bioremediated contaminated groundwater	Espanola, New Mexico, United States	244605	0	0	18	72.3215
JGI	EPASupsiteSAE347_FD	219884	365126773	2415	0	-	Bioremediated contaminated groundwater microbial communities from North Railroad Avenue plume (NRAP), New Mexico	3300027958	Engineered	Bioremediation	Tetrachloroethylene and derivatives	Tetrachloroethylene	Unclassified	Bioremediated contaminated groundwater	Espanola, New Mexico, United States	348419	0	0	82	224.58
JGI	ER_DNA_357_FD	349495	345981557	1000	0	-	Bulk soil microbial communities from the East River watershed near Crested Butte, Colorado, United States	3300028720	Environmental	Terrestrial	Soil	Meadow	Bulk soil	bulk soil	soil	361418	2	5.78065	73	210.994
JGI	ER_ome_12_FD	182428	194924063	1149	0	-	Freshwater microbial communities from East River watershed, Colorado, USA	3300046330	Environmental	Aquatic	Freshwater	River	Unclassified	Freshwater	river water	188203	0	0	5	25.651
JGI	ETNtaG_37_FD	679797	972921458	1805	0	-	Microbial and viral regulation of community carbon cycling across diverse low-oxygen zones	3300022225	Environmental	Aquatic	Marine	Hypoxic zone	Unclassified	Seawater	Seawater from oxygen minimum zone	906910	1	1.02783	165	169.592
JGI	ETNtaG_39_FD	849215	1246455590	1886	0	-	Microbial and viral regulation of community carbon cycling across diverse low-oxygen zones	3300022227	Environmental	Aquatic	Marine	Hypoxic zone	Unclassified	Seawater	Seawater from oxygen minimum zone	1146614	5	4.01137	363	291.226
JGI	ETNvirenome_2_60_FD	257867	350822010	1624	0	-	Marine viral communities from the Subarctic Pacific Ocean and the Gulf of Mexico	3300025132	Environmental	Aquatic	Marine	Oceanic	Unclassified	Marine	Pacific Ocean	412740	0	0	1	2.85045
JGI	ETNvirenome_6_85_FD	353225	549940947	2144	0	-	Marine viral communities from the Subarctic Pacific Ocean and the Gulf of Mexico	3300025141	Environmental	Aquatic	Marine	Oceanic	Unclassified	Marine	Pacific Ocean	634801	0	0	3	5.45513
JGI	ETNvirnome_6_100_FD	233784	360425400	2112	0	-	Marine viral communities from the Subarctic Pacific Ocean and the Gulf of Mexico	3300025131	Environmental	Aquatic	Marine	Oceanic	Unclassified	Marine	Pacific Ocean	411530	1	2.7745	3	8.3235
JGI	Etolagbewater25m_FD	24393	46194870	3781	12.68	-	Saline water and sediment microbial community from Etoliko Lagoon, Greece	3300005470	Environmental	Aquatic	Non-marine Saline and Alkaline	Saline	Unclassified	Saline water and sediment	Etoliko Lagoon, Greece	44643	0	0	4	86.5897
JGI	Etolagsurwater0m_FD	49500	68187903	1763	39.06	-	Saline water and sediment microbial community from Etoliko Lagoon, Greece	3300001748	Environmental	Aquatic	Non-marine Saline and Alkaline	Saline	Epilimnion	Saline water and sediment	Etoliko Lagoon, Greece	78819	0	0	3	43.9961
JGI	ExtraLake2414_FD	194925	230420518	1288	0	-	Saline lake microbial communities from various lakes in Antarctica	3300037606	Environmental	Aquatic	Non-marine Saline and Alkaline	Saline	Unclassified	saline water	saline lake water	205683	0	0	21	91.1377
JGI	FaiFalFF_MnMetaG_3_FD	53225	119140733	4126	0	-	Saline, thermophilic phototrophic and chemotrophic mat microbial communities from various locations in USA and Mexico	3300025373	Environmental	Aquatic	Freshwater	Lotic	Unclassified	Freshwater	Yellowstone National Park, Wyoming, USA	117517	1	8.39344	56	470.032
JGI	FD_D10_02_FD	20170	46533932	6021	0	-	Sludge and produced water microbial communities from membrane bioreactor in Denver, Colorado, USA	3300042256	Engineered	Bioremediation	Hydrocarbon	Unclassified	Unclassified	MBR feed	MBR Feed; Acclimation phase- TDS 10 g/L	47280	2	42.9794	2	42.9794
JGI	FD_D140_FD	186564	402534441	4850	0	-	Sludge and produced water microbial communities from membrane bioreactor in Denver, Colorado, USA	3300042269	Engineered	Bioremediation	Hydrocarbon	Unclassified	Unclassified	MBR feed	MBR Feed; TDS- 30.8g/L	377739	3	7.45278	165	409.903
JGI	FD_D174_FD	216222	483677263	4811	0	-	Sludge and produced water microbial communities from membrane bioreactor in Denver, Colorado, USA	3300042271	Environmental	Aquatic	Marine	Oceanic	Seawater	MBR feed	MBR Feed; TDS- 40 g/L	453238	4	8.26998	157	324.597
JGI	FD_D235_FD	263144	578784625	4351	0	-	Sludge and produced water microbial communities from membrane bioreactor in Denver, Colorado, USA	3300042278	Environmental	Aquatic	Marine	Oceanic	Seawater	MBR feed	MBR Feed; TDS- 70 g/L	549393	4	6.91103	117	202.148
JGI	FD_D27_FD	150295	342842180	5948	0	-	Sludge and produced water microbial communities from membrane bioreactor in Denver, Colorado, USA	3300042257	Engineered	Bioremediation	Hydrocarbon	Unclassified	Unclassified	MBR feed	MBR Feed; Acclimation phase - TDS 20 g/L	322107	0	0	147	428.769
JGI	FD_D278_FD	162533	336198618	4178	0	-	Sludge and produced water microbial communities from membrane bioreactor in Denver, Colorado, USA	3300042282	Engineered	Bioremediation	Hydrocarbon	Unclassified	Unclassified	MBR feed	MBR Feed; TDS- 80 g/L	319589	4	11.8977	106	315.29
JGI	FD_D291_FD	148502	308419457	4248	0	-	Sludge and produced water microbial communities from membrane bioreactor in Denver, Colorado, USA	3300042283	Engineered	Bioremediation	Hydrocarbon	Unclassified	Unclassified	MBR feed	MBR Feed; TDS- 90 g/L	297728	2	6.48468	16	51.8774
JGI	FD_D56_01_FD	128444	268369233	3563	0	-	Sludge and produced water microbial communities from membrane bioreactor in Denver, Colorado, USA	3300042259	Engineered	Bioremediation	Hydrocarbon	Unclassified	Unclassified	MBR feed	MBR Feed; Acclimation phase - TDS 29 g/L	253169	2	7.45242	11	40.9883
JGI	FECB22metaG_FD	14453	77556262	120031	0	-	Cyanobacterial communities from the Joint Genome Institute, California, USA	3300004093	Environmental	Aquatic	Thermal springs	Hot (42-90C)	Microbial mats	Cyanobacterial	Laboratory sample	76045	0	0	12	154.726
JGI	FECB27metaG_FD	16090	115847878	68379	0	-	Cyanobacterial communities from the Joint Genome Institute, California, USA	3300026863	Environmental	Aquatic	Thermal springs	Hot (42-90C)	Microbial mats	Cyanobacterial	Laboratory sample	110120	4	34.528	30	258.96
JGI	FICUS_Selbmann_1_3_FD	109341	280696712	4351	0	-	Rock-associated cryptoendolithic microbial communities from Antarctica	3300050261	Environmental	Terrestrial	Rock-dwelling (endoliths)	Unclassified	Unclassified	Rocks	Antarctic rocks colonized by endolithic communities	297280	0	0	48	171.003
JGI	FICUS_Selbmann_1_4_FD	112119	199848796	2443	0	-	Rock-associated cryptoendolithic microbial communities from Antarctica	3300050262	Environmental	Terrestrial	Rock-dwelling (endoliths)	Unclassified	Unclassified	Rocks	Antarctic rocks colonized by endolithic communities	187002	0	0	8	40.0303
JGI	FICUS_Selbmann_2_10_FD	140195	283774010	4217	0	-	Rock-associated cryptoendolithic microbial communities from Antarctica	3300050267	Environmental	Terrestrial	Rock-dwelling (endoliths)	Unclassified	Unclassified	Rocks	Antarctic rocks colonized by endolithic communities	280980	4	14.0957	104	366.489
JGI	FICUS_Selbmann_2_3_FD	80277	268381568	8246	0	-	Rock-associated cryptoendolithic microbial communities from Antarctica	3300050269	Environmental	Terrestrial	Rock-dwelling (endoliths)	Unclassified	Unclassified	Rocks	Antarctic rocks colonized by endolithic communities	303532	0	0	4	14.9042
JGI	FICUS_Selbmann_2_6_FD	165842	368299814	5281	0	-	Rock-associated cryptoendolithic microbial communities from Antarctica	3300050273	Environmental	Terrestrial	Rock-dwelling (endoliths)	Unclassified	Unclassified	Rocks	Antarctic rocks colonized by endolithic communities	346846	5	13.5759	84	228.075
JGI	FICUS_Selbmann_3_3_FD	101327	323598906	9258	0	-	Rock-associated cryptoendolithic microbial communities from Antarctica	3300050279	Environmental	Terrestrial	Rock-dwelling (endoliths)	Unclassified	Unclassified	Rocks	Antarctic rocks colonized by endolithic communities	320006	7	21.6317	174	537.703
JGI	FICUS_Selbmann_3_6_FD	151020	330943374	4096	0	-	Rock-associated cryptoendolithic microbial communities from Antarctica	3300050274	Environmental	Terrestrial	Rock-dwelling (endoliths)	Unclassified	Unclassified	Rocks	Antarctic rocks colonized by endolithic communities	351922	3	9.06499	62	187.343
JGI	FICUS_Selbmann_3_7_FD	195212	369484731	3592	0	-	Rock-associated cryptoendolithic microbial communities from Antarctica	3300050277	Environmental	Terrestrial	Rock-dwelling (endoliths)	Unclassified	Unclassified	Rocks	Antarctic rocks colonized by endolithic communities	371647	9	24.3582	78	211.105
JGI	FICUS_Selbmann_4_5_FD	55570	193018115	9105	0	-	Rock-associated cryptoendolithic microbial communities from Antarctica	3300050282	Environmental	Terrestrial	Rock-dwelling (endoliths)	Unclassified	Unclassified	Rocks	Antarctic rocks colonized by endolithic communities	194493	0	0	3	15.5426
JGI	FICUS_Selbmann_6_10_FD	222636	509893248	5662	0	-	Rock-associated cryptoendolithic microbial communities from Antarctica	3300050303	Environmental	Terrestrial	Rock-dwelling (endoliths)	Unclassified	Unclassified	Rocks	Antarctic rocks colonized by endolithic communities	532432	3	5.88358	84	164.74
JGI	FICUS_Selbmann_6_7_FD	83505	292145842	8907	0	-	Rock-associated cryptoendolithic microbial communities from Antarctica	3300050304	Environmental	Terrestrial	Rock-dwelling (endoliths)	Unclassified	Unclassified	Rocks	Antarctic rocks colonized by endolithic communities	341083	0	0	23	78.7278
JGI	FICUS_Selbmann_7_11_FD	155953	448289222	6112	0	-	Rock-associated cryptoendolithic microbial communities from Antarctica	3300050256	Environmental	Terrestrial	Rock-dwelling (endoliths)	Unclassified	Unclassified	Rocks	Antarctic rocks colonized by endolithic communities	418048	0	0	18	40.1526
JGI	FICUS_Selbmann_7_2_FD	262145	488658876	3044	0	-	Rock-associated cryptoendolithic microbial communities from Antarctica	3300050307	Environmental	Terrestrial	Rock-dwelling (endoliths)	Unclassified	Unclassified	Rocks	Antarctic rocks colonized by endolithic communities	477191	6	12.2785	140	286.498
JGI	FICUS_Selbmann_9_7_FD	130551	352506075	9044	0	-	Rock-associated cryptoendolithic microbial communities from Antarctica	3300050327	Environmental	Terrestrial	Rock-dwelling (endoliths)	Unclassified	Unclassified	Rocks	Antarctic rocks colonized by endolithic communities	360968	3	8.51049	33	93.6154
JGI	FICUS_Selbmann_9_FD	155292	541182152	8557	0	-	Rock-associated cryptoendolithic microbial communities from Antarctica	3300050324	Environmental	Terrestrial	Rock-dwelling (endoliths)	Unclassified	Unclassified	Rocks	Antarctic rocks colonized by endolithic communities	594130	3	5.54342	89	164.455
JGI	fietaG_3_FD	327172	332395495	1030	0	-	Woodchip biofilm microbial communities from lab scale and field WBRs in New York, USA	3300048082	Engineered	Bioreactor	Denitrification	Woodchip Bioreactor (WBR)	Woodchip biofilm	Woodchip biofilm	Woodchip biofilm from field WBR treating agricultural tile drainage	346108	1	3.00846	48	144.406
JGI	FingerMtnordMG_FD	413991	961106655	5076	0	-	Rock endolithic microbial communities from Victoria Land, Antarctica	3300031520	Environmental	Terrestrial	Rock-dwelling (endoliths)	Unclassified	Unclassified	rock	Antarctica rocks	957719	18	18.7284	236	245.55
JGI	FrelakmetBRP12BR_FD	1231848	1512613554	1392	0	-	Freshwater lake sediment microbial communities from the University of Notre Dame, USA, of lakes that contribute to methane emissions	3300027900	Environmental	Aquatic	Freshwater	Lake	Sediment	Freshwater lake sediment	Freshwater lake sediment	1527577	0	0	267	176.516
JGI	FrelakmetCRP12CR_FD	1112051	1389026674	1432	0	-	Freshwater lake sediment microbial communities from the University of Notre Dame, USA, of lakes that contribute to methane emissions	3300027902	Environmental	Aquatic	Freshwater	Lake	Sediment	Freshwater lake sediment	Freshwater lake sediment	1410309	2	1.43986	208	149.745
JGI	FrelakmetDIP11DI_FD	1125376	1456150620	1526	0	-	Freshwater lake sediment microbial communities from the University of Notre Dame, USA, of lakes that contribute to methane emissions	3300027897	Environmental	Aquatic	Freshwater	Lake	Sediment	Freshwater lake sediment	Freshwater lake sediment	1450343	0	0	263	180.613
JGI	FrelakmetHBP12HB_FD	1227273	1637548240	1594	0	-	Freshwater lake sediment microbial communities from the University of Notre Dame, USA, of lakes that contribute to methane emissions	3300027896	Environmental	Aquatic	Freshwater	Lake	Sediment	Freshwater lake sediment	Freshwater lake sediment	1665039	7	4.27468	274	167.323
JGI	Frozen_pond_02D__2_FD	345242	351056259	1002	0	-	Peat soil microbial communities from wetland fen in Alaska, United States	3300034257	Environmental	Terrestrial	Soil	Wetlands	Unclassified	untreated peat soil	Wetland fen	350235	0	0	54	153.821
JGI	Frozen_pond_02D__3_FD	346285	379440316	1153	0	-	Peat soil microbial communities from wetland fen in Alaska, United States	3300034169	Environmental	Terrestrial	Soil	Wetlands	Unclassified	untreated peat soil	Wetland fen	373491	0	0	57	150.221
JGI	Frozen_pond_06D__FD	340699	364662925	1100	0	-	Peat soil microbial communities from wetland fen in Alaska, United States	3300034128	Environmental	Terrestrial	Soil	Wetlands	Unclassified	untreated peat soil	Wetland fen	349770	1	2.74226	77	211.154
JGI	FS_N2_1_FD	177929	212774134	1339	0	-	Hot spring sediment microbial communities from Yellowstone National Park, WY, United States	3300040934	Environmental	Aquatic	Thermal springs	Hot (42-90C)	Sediment	Hot spring sediment	Hot spring sediment	213951	1	4.69982	34	159.794
JGI	FS31_FD	519910	607998796	1296	0	-	Amazon rainforest soil and phyllosphere microbial communities from various locations in Brazil	3300043754	Environmental	Terrestrial	Soil	Tropical forest	Bulk soil	Soil	Secondary forest soil	610544	3	4.93422	118	194.079
JGI	G05ome_5_FD	32201	185569476	106796	0	-	Characterization of biomass-degrading enzymes from insect-associated, soil, and chicken feces microbial communities from the USA and Brazil	3300045223	Environmental	Terrestrial	Nest	Insects nest	Nest dump	ant dump	Ant dump-derived culture enriched in switchgrass conversion residue	175485	12	64.6658	25	134.72
JGI	G05ome_8_FD	24387	182504455	94211	0	-	Characterization of biomass-degrading enzymes from insect-associated, soil, and chicken feces microbial communities from the USA and Brazil	3300044924	Environmental	Terrestrial	Nest	Insects nest	Nest dump	ant dump	Ant dump-derived culture enriched in switchgrass conversion residue	172151	12	65.7518	26	142.462
JGI	G10ome_10_FD	19427	130701384	116485	0	-	Characterization of biomass-degrading enzymes from insect-associated, soil, and chicken feces microbial communities from the USA and Brazil	3300048938	Environmental	Terrestrial	Nest	Insects nest	Nest dump	ant dump	Ant dump-derived culture enriched in switchgrass conversion residue	121611	11	84.1613	17	130.067
JGI	G10ome_24_FD	19589	134859515	82838	0	-	Characterization of biomass-degrading enzymes from insect-associated, soil, and chicken feces microbial communities from the USA and Brazil	3300046020	Environmental	Terrestrial	Nest	Insects nest	Nest dump	ant dump	Ant dump-derived culture enriched in switchgrass conversion residue	125840	11	81.5664	22	163.133
JGI	G1R1AmetaG_FD	211585	276111007	1555	0	-	Permafrost peat microbial communities from Stordalen, Sweden	3300045775	Environmental	Terrestrial	Soil	Wetlands	Permafrost	Permafrost peat	Permafrost peat	283412	0	0	36	130.382
JGI	G1R3AmetaG_FD	254938	321580209	1483	0	-	Permafrost peat microbial communities from Stordalen, Sweden	3300045776	Environmental	Terrestrial	Soil	Wetlands	Permafrost	Permafrost peat	Permafrost peat	331500	0	0	24	74.6315
JGI	G3R2AmetaG_FD	191639	209844813	1125	0	-	Permafrost peat microbial communities from Stordalen, Sweden	3300045770	Environmental	Terrestrial	Soil	Wetlands	Permafrost	Permafrost peat	Permafrost peat	210276	0	0	21	100.074
JGI	GBS60_MetaG_FD	187862	380401280	3865	0	-	Bacterial and archaeal communities from various locations to study Microbial Dark Matter (Phase II)	3300020153	Environmental	Aquatic	Thermal springs	Hot (42-90C)	Sediment	sediment	top 1 cm of hot spring sediment	353609	5	13.144	150	394.32
JGI	GBS70_MetaG_FD	105592	248906057	5552	0	-	Bacterial and archaeal communities from various locations to study Microbial Dark Matter (Phase II)	3300020139	Environmental	Aquatic	Thermal springs	Hot (42-90C)	Sediment	sediment	top 1 cm of hot spring sediment	235723	2	8.03516	93	373.635
JGI	GCREP_P_FD	105804	122250360	1260	0	-	Hot spring microbial communities from different geyser basins in Yellowstone National Park, WY, United States	3300033431	Environmental	Aquatic	Thermal springs	Unclassified	Unclassified	hot spring water	hot spring filtered water	127385	0	0	1	8.17994
JGI	GCREP_S_FD	87668	155101585	2673	0	-	Hot spring microbial communities from different geyser basins in Yellowstone National Park, WY, United States	3300033490	Environmental	Aquatic	Thermal springs	Sediment	Unclassified	hot spring sediment	hot spring sediment	156524	0	0	9	58.0265
JGI	GCRJH_P_FD	17845	32546002	2909	0	-	Hot spring microbial communities from different geyser basins in Yellowstone National Park, WY, United States	3300033781	Environmental	Aquatic	Thermal springs	Unclassified	Unclassified	hot spring water	hot spring filtered water	33150	0	0	0	0
JGI	GEONDECOMP201_FD	30843	31633780	1039	0	-	Soil and plant litter microbial communities from temperate forests in California, United States	3300023036	Environmental	Terrestrial	Plant litter	Unclassified	Unclassified	leaf litter	leaf litter	17485	0	0	0	0
JGI	GKm373P1_MG_FD	489	18152889	139261	0	-	Biogeographic diversity and light adaptation of endolithic cyanobacteria from deserts around the world	3300039405	Environmental	Terrestrial	Rock-dwelling (subaerial biofilms)	Unclassified	Unclassified	Gypsum	pore space of rocks in hyperarid conditions	17254	1	55.0877	1	55.0877
JGI	GoafecAGen10Rep3_FD	50833	233890500	32889	0	-	Determining the genomic basis for interactions between gut fungi and methanogenic archaea	3300021326	Host-associated	Mammals	Digestive system	Large intestine	Fecal	Goat feces	Goat feces	214118	15	64.1326	15	64.1326
JGI	GoafecBaGen5Rep2_FD	34189	155466132	51847	0	-	Determining the genomic basis for interactions between gut fungi and methanogenic archaea	3300023705	Host-associated	Mammals	Digestive system	Large intestine	Fecal	Goat feces	Goat feces	143203	7	45.0259	9	57.8904
JGI	Goafecreptomycin_10_FD	58722	69932817	1186	0	-	Determining the genomic basis for interactions between gut fungi and methanogenic archaea	3300022692	Host-associated	Mammals	Digestive system	Large intestine	Fecal	Goat feces	Goat feces	49160	0	0	0	0
JGI	Goafecreptomycin_13_FD	96285	131619099	1664	0	-	Determining the genomic basis for interactions between gut fungi and methanogenic archaea	3300021301	Host-associated	Mammals	Digestive system	Large intestine	Fecal	Goat feces	Goat feces	83749	0	0	0	0
JGI	Goafecreptomycin_6_FD	64445	89807983	1605	0	-	Determining the genomic basis for interactions between gut fungi and methanogenic archaea	3300021285	Host-associated	Mammals	Digestive system	Large intestine	Fecal	Goat feces	Goat feces	69095	0	0	5	55.6743
JGI	GoafecXGen10Rep1_FD	255	16816085	227161	0	-	Determining the genomic basis for interactions between gut fungi and methanogenic archaea	3300026338	Host-associated	Mammals	Digestive system	Large intestine	Fecal	feces	Goat feces	15903	2	118.934	1	59.4669
JGI	GoafecXyGen0Rep3_FD	265739	384456933	2016	0	-	Determining the genomic basis for interactions between gut fungi and methanogenic archaea	3300020079	Host-associated	Mammals	Digestive system	Large intestine	Fecal	Goat feces	Goat feces	341079	2	5.20214	40	104.043
JGI	GraSluR1_MG_3_FD	203612	450097827	5339	0	-	Sludge microbial communities from methane-producing bioreactor in Wageningen University, Netherlands	3300033175	Engineered	Bioreactor	Anaerobic	Unclassified	Unclassified	sludge	Granular sludge from mesophilic upflow sludge blanket reactor	415791	10	22.2174	118	262.165
JGI	GraSluR1_MG_FD	198356	442446607	5098	0	-	Sludge microbial communities from methane-producing bioreactor in Wageningen University, Netherlands	3300033172	Engineered	Bioreactor	Anaerobic	Unclassified	Unclassified	sludge	Granular sludge from mesophilic upflow sludge blanket reactor	408270	7	15.8211	110	248.618
JGI	GraSluR3_MG_10_FD	129967	337548983	7168	0	-	Sludge microbial communities from methane-producing bioreactor in Wageningen University, Netherlands	3300033167	Engineered	Bioreactor	Anaerobic	Unclassified	Unclassified	sludge	Granular sludge from mesophilic upflow sludge blanket reactor	310693	5	14.8127	88	260.703
JGI	GraSluR3_MG_4_FD	143159	311636972	4410	0	-	Sludge microbial communities from methane-producing bioreactor in Wageningen University, Netherlands	3300033165	Engineered	Bioreactor	Anaerobic	Unclassified	Unclassified	sludge	Granular sludge from mesophilic upflow sludge blanket reactor	291891	9	28.8798	65	208.576
JGI	GraSluR3_MG_6_FD	108641	248267268	5809	0	-	Sludge microbial communities from methane-producing bioreactor in Wageningen University, Netherlands	3300033164	Engineered	Bioreactor	Anaerobic	Unclassified	Unclassified	sludge	Granular sludge from mesophilic upflow sludge blanket reactor	231384	6	24.1675	46	185.284
JGI	GraSluR3_MG_7_FD	167302	368716900	4512	0	-	Sludge microbial communities from methane-producing bioreactor in Wageningen University, Netherlands	3300033171	Engineered	Bioreactor	Anaerobic	Unclassified	Unclassified	sludge	Granular sludge from mesophilic upflow sludge blanket reactor	344721	9	24.409	70	189.848
JGI	GraSluR3_MG_8_FD	120488	261714564	5183	0	-	Sludge microbial communities from methane-producing bioreactor in Wageningen University, Netherlands	3300033428	Engineered	Bioreactor	Anaerobic	Unclassified	Unclassified	sludge	Granular sludge from mesophilic upflow sludge blanket reactor	243126	7	26.7467	55	210.153
JGI	GraSluR3_MG_FD	116237	282734328	6099	0	-	Sludge microbial communities from methane-producing bioreactor in Wageningen University, Netherlands	3300033163	Engineered	Bioreactor	Anaerobic	Unclassified	Unclassified	sludge	Granular sludge from mesophilic upflow sludge blanket reactor	259271	7	24.7582	67	236.972
JGI	GraSoi_2013_40cm_FD	424757	619594260	1903	0	-	Grasslands soil microbial communities from the Angelo Coastal Reserve, California, USA	3300026320	Environmental	Terrestrial	Soil	Unclassified	Grasslands	Grasslands soil	Grasslands soil	637669	0	0	157	253.392
JGI	GraSoi013_1_20cm_2_FD	319316	370630460	1305	0	-	Grasslands soil microbial communities from the Angelo Coastal Reserve, California, USA	3300026295	Environmental	Terrestrial	Soil	Unclassified	Grasslands	Grasslands soil	Angelo Coastal Reserve, California, USA	387109	0	0	143	385.829
JGI	GraSoi013_1_20cm_4_FD	290762	440183911	1964	0	-	Grasslands soil microbial communities from the Angelo Coastal Reserve, California, USA	3300026296	Environmental	Terrestrial	Soil	Unclassified	Grasslands	Grasslands soil	Angelo Coastal Reserve, California, USA	462467	1	2.27178	251	570.216
JGI	GraSoi013_1_40cm_FD	323424	484375449	1951	0	-	Grasslands soil microbial communities from the Angelo Coastal Reserve, California, USA	3300026298	Environmental	Terrestrial	Soil	Unclassified	Grasslands	Grasslands soil	Angelo Coastal Reserve, California, USA	505783	0	0	251	518.193
JGI	GraSoi013_2_20cm_FD	376570	487619560	1591	0	-	Grasslands soil microbial communities from the Angelo Coastal Reserve, California, USA	3300026310	Environmental	Terrestrial	Soil	Unclassified	Grasslands	Grasslands soil	Angelo Coastal Reserve, California, USA	502758	0	0	199	408.105
JGI	GREbulkMGLF178_FD	1220952	1246109056	1057	0	-	Lab enrichment of tropical soil microbial communities from Luquillo Experimental Forest, Puerto Rico	3300031833	Environmental	Terrestrial	Soil	Tropical forest	Bulk soil	soil	lab enriched forest soil	1300029	0	0	138	110.745
JGI	GRESIP066b5f19_FD	816567	834030148	1054	0	-	Lab enrichment of tropical soil microbial communities from Luquillo Experimental Forest, Puerto Rico	3300032009	Environmental	Terrestrial	Soil	Tropical forest	Bulk soil	soil	forest soil	866967	0	0	109	130.691
JGI	GRESIP066b5f21_FD	665196	668994580	1041	0	-	Lab enrichment of tropical soil microbial communities from Luquillo Experimental Forest, Puerto Rico	3300031799	Environmental	Terrestrial	Soil	Tropical forest	Bulk soil	soil	forest soil	693654	0	0	98	146.488
JGI	GRESIP088b5f20_FD	905705	904923562	1022	0	-	Lab enrichment of tropical soil microbial communities from Luquillo Experimental Forest, Puerto Rico	3300031821	Environmental	Terrestrial	Soil	Tropical forest	Bulk soil	soil	forest soil	935929	0	0	114	125.977
JGI	GRESIP088b5f22_FD	629710	614972049	1000	0	-	Lab enrichment of tropical soil microbial communities from Luquillo Experimental Forest, Puerto Rico	3300032010	Environmental	Terrestrial	Soil	Tropical forest	Bulk soil	soil	forest soil	636052	0	0	79	128.461
JGI	GRESIP089b5f22_FD	964839	946371204	1004	0	-	Lab enrichment of tropical soil microbial communities from Luquillo Experimental Forest, Puerto Rico	3300031680	Environmental	Terrestrial	Soil	Tropical forest	Bulk soil	soil	forest soil	987258	0	0	117	123.63
JGI	GRESIP109b1f22_FD	860540	866285870	1037	0	-	Lab enrichment of tropical soil microbial communities from Luquillo Experimental Forest, Puerto Rico	3300031713	Environmental	Terrestrial	Soil	Tropical forest	Bulk soil	soil	forest soil	886210	0	0	119	137.368
JGI	GRESIP109b1f23_FD	890944	883107864	1014	0	-	Lab enrichment of tropical soil microbial communities from Luquillo Experimental Forest, Puerto Rico	3300031805	Environmental	Terrestrial	Soil	Tropical forest	Bulk soil	soil	forest soil	913351	0	0	109	123.428
JGI	GW798metagenome_5_FD	373857	549654104	1912	0	-	Roots, rhizosphere and bulk soil microbial communities from poplar common garden sites in Oregon, USA	3300047469	Host-associated	Plants	Roots	Rhizosphere	Soil	Rhizosphere soil	Rhizosphere Soil	570932	5	9.09663	49	89.147
JGI	GW959metagenome_11_FD	217792	308621740	1823	0	-	Roots, rhizosphere and bulk soil microbial communities from poplar common garden sites in Oregon, USA	3300047446	Host-associated	Plants	Roots	Rhizosphere	Soil	Rhizosphere soil	Rhizosphere Soil	318474	4	12.9608	21	68.0445
JGI	GW9ome_5_FD	1799878	1878049167	1072	0	-	Populus rhizosphere microbial communities from soil in West Virginia and Oregon, United States	3300037068	Host-associated	Plants	Roots	Rhizosphere	Soil	Rhizosphere soil	greenhouse rhizosphere soil	1923679	0	0	309	164.532
JGI	GWRWN1_0_10_FD	127442	149038951	1288	0	-	Riverbed sediment microbial communities from the Columbia River, Washington, USA	3300027952	Environmental	Aquatic	Freshwater	River	Sediment	riverbed sediment	riverbed sediment - zone of subsurface groundwater-surface water mixing (hyporheic zone)	158189	1	6.70966	45	301.934
JGI	GWRWN1_10_20_FD	94291	109005933	1276	0	-	Riverbed sediment microbial communities from the Columbia River, Washington, USA	3300027957	Environmental	Aquatic	Freshwater	River	Sediment	riverbed sediment	riverbed sediment - zone of subsurface groundwater-surface water mixing (hyporheic zone)	114170	0	0	38	348.605
JGI	GWRWN1_30_40_FD	128194	157215807	1405	0	-	Riverbed sediment microbial communities from the Columbia River, Washington, USA	3300027561	Environmental	Aquatic	Freshwater	River	Sediment	riverbed sediment	riverbed sediment - zone of subsurface groundwater-surface water mixing (hyporheic zone)	164645	0	0	74	470.691
JGI	GWRWS1_20_30_FD	96257	110986008	1279	0	-	Riverbed sediment microbial communities from the Columbia River, Washington, USA	3300027511	Environmental	Aquatic	Freshwater	River	Sediment	riverbed sediment	riverbed sediment - zone of subsurface groundwater-surface water mixing (hyporheic zone)	119406	0	0	34	306.345
JGI	GWRWS1_30_40_FD	179328	214909081	1367	0	-	Riverbed sediment microbial communities from the Columbia River, Washington, USA	3300027961	Environmental	Aquatic	Freshwater	River	Sediment	riverbed sediment	riverbed sediment - zone of subsurface groundwater-surface water mixing (hyporheic zone)	228332	2	9.30626	77	358.291
JGI	GWRWS3_20_30_FD	75671	81869846	1154	0	-	Riverbed sediment microbial communities from the Columbia River, Washington, USA	3300027277	Environmental	Aquatic	Freshwater	River	Sediment	riverbed sediment	riverbed sediment - zone of subsurface groundwater-surface water mixing (hyporheic zone)	86354	1	12.2145	20	244.29
JGI	H3a1metaG_FD	141101	145112428	1050	0	-	Soil and sediment microbial communities from the East River, CO, USA	3300019880	Environmental	Terrestrial	Soil	Unclassified	Unclassified	soil	Riparian zone, East River, Colorado	149908	0	0	22	151.607
JGI	H3c2metaG_FD	131834	166567194	1397	0	-	Soil and sediment microbial communities from the East River, CO, USA	3300021411	Environmental	Terrestrial	Soil	Unclassified	Unclassified	soil	Riparian zone, East River, Colorado	174105	0	0	42	252.15
JGI	H3D5Smetagenome_FD	316408	354662250	1205	0	-	Sediment microbial communities from various environments and locations in Europe	3300051646	Environmental	Aquatic	Marine	Sediment	Unclassified	Sediment	brackish water sediment	352986	0	0	51	143.799
JGI	H5D5Smetagenome_FD	366612	401923598	1159	0	-	Sediment microbial communities from various environments and locations in Europe	3300042534	Environmental	Aquatic	Marine	Sediment	Unclassified	Sediment	brackish water sediment	407691	0	0	53	131.866
JGI	Har0MG_FD	249000	248985633	1028	0	-	Forest soil microbial communities from the Harvard Forest LTER site, Massachusetts, United States	3300037235	Environmental	Terrestrial	Soil	Temperate forest	Bulk soil	soil	forest soil	257692	0	0	38	152.619
JGI	Har7MG_FD	182387	179497420	1004	0	-	Forest soil microbial communities from the Harvard Forest LTER site, Massachusetts, United States	3300037840	Environmental	Terrestrial	Soil	Temperate forest	Bulk soil	soil	forest soil	184916	0	0	32	178.276
JGI	Har8MG_FD	215028	215849999	1030	0	-	Forest soil microbial communities from the Harvard Forest LTER site, Massachusetts, United States	3300037452	Environmental	Terrestrial	Soil	Temperate forest	Bulk soil	soil	forest soil	222594	0	0	40	185.314
JGI	HBST25metaG_FD	92515	172008840	3005	0	-	Peatland microbial communities from Stordalen Mire, Sweden	3300028070	Environmental	Terrestrial	Soil	Peat	Mire	soil	Peat soil	166188	0	0	36	209.292
JGI	HC15DNA20500_MG_FD	2482980	2600165309	1065	0	-	Comprehensive metagenome and single cell genome sequencing from the open ocean community of North Pacfic Subtropical Gyre, Station ALOHA	3300032278	Environmental	Aquatic	Marine	Oceanic	Unclassified	Seawater	ocean water column	2422953	8	3.07673	931	358.054
JGI	Helgoland_Spring_3_FD	414059	542291606	1523	0	-	Pelagic marine microbial communities from North Sea	3300020175	Environmental	Aquatic	Marine	Epipelagic	Unclassified	seawater	subsurface seawater from pelagic zone	500431	1	1.84403	108	199.155
JGI	HigsolmetaAR202D_FD	128135	317398883	7199	0	-	Ionic liquid and high solid enriched microbial communities from the Joint BioEnergy Institute, California, USA	3300025572	Engineered	Lab enrichment	Defined media	Unclassified	Unclassified	Ionic liquid and high solid enriched	Joint BioEnergy Institute, California, USA	299363	0	0	80	252.049
JGI	HigsolmetaAR205D_FD	51124	120536892	6723	0	-	Ionic liquid and high solid enriched microbial communities from the Joint BioEnergy Institute, California, USA	3300025517	Engineered	Lab enrichment	Defined media	Unclassified	Unclassified	Ionic liquid and high solid enriched	Joint BioEnergy Institute, California, USA	115466	4	33.1849	15	124.443
JGI	HigsolmetaGSP11D_FD	85008	185645141	6126	0	-	Ionic liquid and high solid enriched microbial communities from the Joint BioEnergy Institute, California, USA	3300025534	Engineered	Lab enrichment	Defined media	Unclassified	Unclassified	Ionic liquid and high solid enriched	Joint BioEnergy Institute, California, USA	176245	12	64.6395	16	86.1859
JGI	HigsolmetaGSP15D_FD	98717	103221574	1066	0	-	Ionic liquid and high solid enriched microbial communities from the Joint BioEnergy Institute, California, USA	3300025523	Engineered	Lab enrichment	Defined media	Unclassified	Unclassified	Ionic liquid and high solid enriched	Joint BioEnergy Institute, California, USA	98346	2	19.3758	0	0
JGI	HigsolmetaGSP19D_FD	192861	198853473	1067	0	-	Ionic liquid and high solid enriched microbial communities from the Joint BioEnergy Institute, California, USA	3300025624	Engineered	Lab enrichment	Defined media	Unclassified	Unclassified	Ionic liquid and high solid enriched	Joint BioEnergy Institute, California, USA	192168	4	20.1153	3	15.0865
JGI	HotLakmasection2_FD	19328	47870321	7244	0	-	Saline, thermophilic phototrophic and chemotrophic mat microbial communities from various locations in USA and Mexico	3300025348	Environmental	Aquatic	Non-marine Saline and Alkaline	Hypersaline	Microbial mats	Hypersaline mat	Hot Lake, Oroville, Washington, USA	43132	1	20.8898	0	0
JGI	HotLakmasection3_FD	59604	99900458	2669	0	-	Saline, thermophilic phototrophic and chemotrophic mat microbial communities from various locations in USA and Mexico	3300025384	Environmental	Aquatic	Non-marine Saline and Alkaline	Hypersaline	Microbial mats	Hypersaline mat	Hot Lake, Oroville, Washington, USA	93634	1	10.01	5	50.0498
JGI	Hotspr20SampleT9_FD	140065	218550212	2207	0	-	Phototrophic mat microbial and viral communities from various hot springs in Yellowstone National Park, Wyoming, United States	3300031516	Environmental	Aquatic	Thermal springs	Hot (42-90C)	Microbial mats	hot spring phototrophic mat	hot spring microbial mat	202020	2	9.15122	52	237.932
JGI	Hotspr2Sample149_FD	133948	239036472	2983	0	-	Phototrophic mat microbial and viral communities from various hot springs in Yellowstone National Park, Wyoming, United States	3300031514	Environmental	Aquatic	Thermal springs	Hot (42-90C)	Microbial mats	hot spring phototrophic mat	hot spring microbial mat	219720	5	20.9173	90	376.512
JGI	Hotspr2Sampleme2_FD	126776	196763940	2214	0	-	Phototrophic mat microbial and viral communities from various hot springs in Yellowstone National Park, Wyoming, United States	3300031508	Environmental	Aquatic	Thermal springs	Hot (42-90C)	Microbial mats	hot spring phototrophic mat	hot spring microbial mat	183048	2	10.1645	44	223.618
JGI	Hotspr2SamplePe2_FD	125472	198504815	2323	0	-	Phototrophic mat microbial and viral communities from various hot springs in Yellowstone National Park, Wyoming, United States	3300031515	Environmental	Aquatic	Thermal springs	Hot (42-90C)	Microbial mats	hot spring phototrophic mat	hot spring microbial mat	183353	2	10.0753	44	221.657
JGI	HotsprSampleMS60_FD	159333	240308226	2033	0	-	Phototrophic mat microbial and viral communities from various hot springs in Yellowstone National Park, Wyoming, United States	3300032057	Environmental	Aquatic	Thermal springs	Hot (42-90C)	Microbial mats	hot spring phototrophic mat	hot spring microbial mat	221693	2	8.32264	74	307.938
JGI	HotsprSampleMSe2_FD	128327	202998676	2234	0	-	Phototrophic mat microbial and viral communities from various hot springs in Yellowstone National Park, Wyoming, United States	3300032034	Environmental	Aquatic	Thermal springs	Hot (42-90C)	Microbial mats	hot spring phototrophic mat	hot spring microbial mat	188059	2	9.85228	57	280.79
JGI	HotsprSampleMSe4_FD	143744	208906944	1876	0	-	Phototrophic mat microbial and viral communities from various hot springs in Yellowstone National Park, Wyoming, United States	3300031830	Environmental	Aquatic	Thermal springs	Hot (42-90C)	Microbial mats	hot spring phototrophic mat	hot spring microbial mat	194691	2	9.57364	49	234.554
JGI	HotsprSampleOS50_FD	238152	386427038	2316	0	-	Phototrophic mat microbial and viral communities from various hot springs in Yellowstone National Park, Wyoming, United States	3300032356	Environmental	Aquatic	Thermal springs	Hot (42-90C)	Microbial mats	hot spring phototrophic mat	hot spring microbial mat	359357	8	20.7025	120	310.537
JGI	HotsprSampleOSM2_FD	116338	140262201	1367	0	-	Phototrophic mat microbial and viral communities from various hot springs in Yellowstone National Park, Wyoming, United States	3300032033	Environmental	Aquatic	Thermal springs	Hot (42-90C)	Microbial mats	hot spring phototrophic mat	hot spring microbial mat	133524	1	7.1295	35	249.533
JGI	HotsprSampleOSM4_FD	122727	146452974	1332	0	-	Phototrophic mat microbial and viral communities from various hot springs in Yellowstone National Park, Wyoming, United States	3300031878	Environmental	Aquatic	Thermal springs	Hot (42-90C)	Microbial mats	hot spring phototrophic mat	hot spring microbial mat	137245	1	6.82813	30	204.844
JGI	HotsprSampleR4cd_FD	143176	220737965	2226	0	-	Phototrophic mat microbial and viral communities from various hot springs in Yellowstone National Park, Wyoming, United States	3300031783	Environmental	Aquatic	Thermal springs	Hot (42-90C)	Microbial mats	hot spring phototrophic mat	hot spring microbial mat	202158	1	4.53026	65	294.467
JGI	HotsprSampOS1260_FD	124272	163014757	1586	0	-	Phototrophic mat microbial and viral communities from various hot springs in Yellowstone National Park, Wyoming, United States	3300031509	Environmental	Aquatic	Thermal springs	Hot (42-90C)	Microbial mats	hot spring phototrophic mat	hot spring microbial mat	155823	1	6.13441	29	177.898
JGI	HSG2P1_MG_FD	507	43046945	378513	0	-	Biogeographic diversity and light adaptation of endolithic cyanobacteria from deserts around the world	3300039035	Environmental	Terrestrial	Rock-dwelling (subaerial biofilms)	Unclassified	Unclassified	Halite	pore space of rocks in hyperarid conditions	38659	1	23.2305	1	23.2305
JGI	hydfrates4_PW_90_FD	6964	28719008	14235	0	-	Subsurface microbial communities from deep shales in Ohio and West Virginia, USA	3300020032	Environmental	Terrestrial	Deep subsurface	Shale gas reservoir	Flow back/Produced fluids	Fracking water	Deep subsurface	27661	0	0	0	0
JGI	I_Bog_N1_2_FD	411044	452797768	1165	0	-	Peat permafrost microbial communities from Stordalen Mire near Abisko, Sweden	3300029956	Environmental	Terrestrial	Soil	Peat	Bog	bog	peat	475727	1	2.20849	46	101.591
JGI	I_Bog_N2_1_FD	335703	350119694	1045	0	-	Peat permafrost microbial communities from Stordalen Mire near Abisko, Sweden	3300028572	Environmental	Terrestrial	Soil	Peat	Bog	bog	peat	350980	1	2.85617	34	97.1096
JGI	I_Bog_N3_1_FD	530227	628638389	1287	0	-	Peat permafrost microbial communities from Stordalen Mire near Abisko, Sweden	3300028874	Environmental	Terrestrial	Soil	Peat	Bog	bog	peat	618052	1	1.59074	59	93.8536
JGI	I_Bog_N3_3_FD	738085	1029931288	1771	0	-	Peat permafrost microbial communities from Stordalen Mire near Abisko, Sweden	3300028813	Environmental	Terrestrial	Soil	Peat	Bog	bog	peat	1040581	0	0	135	131.077
JGI	I_Palsa_N3_1_FD	509910	576330294	1214	0	-	Peat permafrost microbial communities from Stordalen Mire near Abisko, Sweden	3300030054	Environmental	Terrestrial	Soil	Peat	Permafrost	palsa	peat	560801	4	6.94046	70	121.458
JGI	II_Fen_E2_1_FD	194681	230592334	1311	0	-	Peat permafrost microbial communities from Stordalen Mire near Abisko, Sweden	3300028734	Environmental	Terrestrial	Soil	Peat	Fen	fen	peat	186531	0	0	24	104.08
JGI	III_Bog_E2_1_FD	183268	236610914	1457	0	-	Peat permafrost microbial communities from Stordalen Mire near Abisko, Sweden	3300028854	Environmental	Terrestrial	Soil	Peat	Bog	bog	peat	216041	0	0	19	80.3006
JGI	III_Bog_N1_1_FD	549610	697110208	1470	0	-	Peat permafrost microbial communities from Stordalen Mire near Abisko, Sweden	3300029998	Environmental	Aquatic	Marine	Oceanic	Seawater	bog	peat	547129	4	5.73797	54	77.4626
JGI	III_Fen_E2_2_FD	290390	404086971	1815	0	-	Peat permafrost microbial communities from Stordalen Mire near Abisko, Sweden	3300030685	Environmental	Terrestrial	Soil	Peat	Fen	fen	peat	311057	0	0	23	56.9184
JGI	III_Palsa_N2_2_FD	469047	574496238	1367	0	-	Peat permafrost microbial communities from Stordalen Mire near Abisko, Sweden	3300030693	Environmental	Terrestrial	Soil	Peat	Permafrost	palsa	peat	593371	2	3.48131	34	59.1823
JGI	IMTQ2P3_MG_FD	4693	19438105	12733	0	-	Biogeographic diversity and light adaptation of endolithic cyanobacteria from deserts around the world	3300039417	Environmental	Terrestrial	Rock-dwelling (subaerial biofilms)	Unclassified	Unclassified	Ignimbrite	pore space of rocks in hyperarid conditions	18451	2	102.891	1	51.4453
JGI	IncBWC12OmetaG_FD	1593201	1759326028	1156	0	-	Forest soil microbial communities from Barre Woods Harvard Forest LTER site, Petersham, Massachusetts, United States	3300021433	Environmental	Terrestrial	Soil	Temperate forest	O horizon/Organic	soil	forest soil	1792040	5	2.842	256	145.51
JGI	IncBWC19MmetaG_FD	1537291	1758341310	1232	0	-	Forest soil microbial communities from Barre Woods Harvard Forest LTER site, Petersham, Massachusetts, United States	3300020580	Environmental	Terrestrial	Soil	Temperate forest	Mineral soil	soil	forest soil	1815249	2	1.13744	346	196.776
JGI	IncBWC19OmetaG_FD	1830225	2018230387	1172	0	-	Forest soil microbial communities from Barre Woods Harvard Forest LTER site, Petersham, Massachusetts, United States	3300021181	Environmental	Terrestrial	Soil	Temperate forest	O horizon/Organic	soil	forest soil	2069271	4	1.98193	298	147.654
JGI	IncBWC7OmetaG_FD	1899726	2041001366	1130	0	-	Forest soil microbial communities from Barre Woods Harvard Forest LTER site, Petersham, Massachusetts, United States	3300021405	Environmental	Terrestrial	Soil	Temperate forest	O horizon/Organic	soil	forest soil	2114361	8	3.91964	217	106.32
JGI	IncBWH11OmetaG_FD	1670451	1884643841	1208	0	-	Forest soil microbial communities from Barre Woods Harvard Forest LTER site, Petersham, Massachusetts, United States	3300021474	Environmental	Terrestrial	Soil	Temperate forest	O horizon/Organic	soil	forest soil	1927771	6	3.18363	237	125.753
JGI	IncBWH2MmetaG_FD	1909852	2212364838	1239	0	-	Forest soil microbial communities from Barre Woods Harvard Forest LTER site, Petersham, Massachusetts, United States	3300021432	Environmental	Terrestrial	Soil	Temperate forest	Mineral soil	soil	forest soil	2258795	2	0.90401	553	249.959
JGI	IncBWH4MmetaG_FD	1526526	1745731660	1220	0	-	Forest soil microbial communities from Barre Woods Harvard Forest LTER site, Petersham, Massachusetts, United States	3300021178	Environmental	Terrestrial	Soil	Temperate forest	Mineral soil	soil	forest soil	1795779	0	0	316	181.013
JGI	IV_Palsa_F1_FD	137482	141857317	1050	0	-	Peat permafrost microbial communities from Stordalen Mire near Abisko, Sweden	3300036672	Environmental	Terrestrial	Soil	Peat	Permafrost	peat	Peat from Stordalen Mire, Abisko, Sweden	140940	0	0	19	133.937
JGI	J_170502JArCrA_D_FD	1275648	1290441956	1048	0	-	Rhizosphere microbial communities from salt marsh grasses in Alabama, United States	3300036647	Host-associated	Plants	Roots	Rhizosphere	Unclassified	rhizosphere	rhizosphere of the salt marsh grasses	1274976	0	0	118	91.4415
JGI	J0NA_2_FD	936957	977921755	1101	0	-	Rhizosphere microbial communities from salt marsh grasses in Alabama, United States	3300031728	Host-associated	Plants	Roots	Rhizosphere	Unclassified	rhizosphere	rhizosphere of the salt marsh grasses	961016	1	1.02258	107	109.416
JGI	J14ome_3_FD	92551	93498428	1033	0	-	Panicgrass rhizosphere soil microbial communities from growth chamber in LBNL, Berkeley, California, USA	3300049201	Environmental	Terrestrial	Soil	Unclassified	Unclassified	Soil	Field Soil	92866	0	0	26	278.08
JGI	J4_ome_2_FD	338913	360141958	1072	0	-	Panicgrass rhizosphere soil microbial communities from growth chamber in LBNL, Berkeley, California, USA	3300049015	Environmental	Terrestrial	Soil	Unclassified	Unclassified	Soil	Field Soil	308410	1	2.77668	31	86.0772
JGI	JdFR08_20_FD	429266	473464225	1193	0	-	Marine microbial and viral communities from the Juan de Fuca Ridge flank of the Northeast Pacific Ocean	3300037537	Environmental	Aquatic	Marine	Oceanic	Seawater	crustal fluids	subseafloor crustal fluids	457073	0	0	135	285.132
JGI	JdFR09_11_FD	593727	669794975	1227	0	-	Marine microbial and viral communities from the Juan de Fuca Ridge flank of the Northeast Pacific Ocean	3300037553	Environmental	Aquatic	Marine	Oceanic	Crustal Fluids	crustal fluids	subseafloor crustal fluids	605103	0	0	186	277.697
JGI	JdFR09_25_FD	610405	702389546	1266	0	-	Marine microbial and viral communities from the Juan de Fuca Ridge flank of the Northeast Pacific Ocean	3300037573	Environmental	Aquatic	Marine	Oceanic	Unclassified	seawater	bottom seawater	646869	0	0	207	294.708
JGI	JdFR10_LV_FD	657504	888681964	1635	0	-	Marine microbial and viral communities from the Juan de Fuca Ridge flank of the Northeast Pacific Ocean	3300037598	Environmental	Aquatic	Marine	Oceanic	Crustal Fluids	crustal fluids	subseafloor crustal fluids	841231	2	2.25052	244	274.564
JGI	JdFR11_16_FD	59436	126052266	4291	0	-	Marine microbial and viral communities from the Juan de Fuca Ridge flank of the Northeast Pacific Ocean	3300037583	Environmental	Aquatic	Marine	Oceanic	Crustal Fluids	crustal fluids	subseafloor crustal fluids	125001	0	0	42	333.195
JGI	JdFR11_5_FD	661890	707587209	1133	0	-	Marine microbial and viral communities from the Juan de Fuca Ridge flank of the Northeast Pacific Ocean	3300037557	Environmental	Aquatic	Marine	Oceanic	Unclassified	seawater	bottom seawater	616155	0	0	124	175.243
JGI	JdFR14_LV_FD	166650	253844722	1990	0	-	Marine microbial and viral communities from the Juan de Fuca Ridge flank of the Northeast Pacific Ocean	3300037673	Environmental	Aquatic	Marine	Oceanic	Crustal Fluids	crustal fluids	subseafloor crustal fluids	229127	0	0	40	157.577
JGI	JGIAld_2_to_RHK1_FD	224646	461475445	3548	0	-	Alder tree fresh and decomposed leaves microbial communities from Olympic Peninsula, Washington, USA	3300050148	Environmental	Terrestrial	Plant litter	Litterfall	Leaves	Alder tree leaf litter	Alder leaf from leaf pack submerged in river water	344837	0	0	6	13.0018
JGI	JGIAld_2_to_SEK1_FD	338338	464011741	1754	0	-	Alder tree fresh and decomposed leaves microbial communities from Olympic Peninsula, Washington, USA	3300050561	Environmental	Terrestrial	Plant litter	Litterfall	Leaves	Alder tree leaf litter	Alder leaf from leaf pack submerged in river water	415863	0	0	21	45.2575
JGI	JGIAld_3_to_SEK1_FD	272398	426662038	2253	0	-	Alder tree fresh and decomposed leaves microbial communities from Olympic Peninsula, Washington, USA	3300050562	Environmental	Terrestrial	Plant litter	Litterfall	Leaves	Alder tree leaf litter	Alder leaf from leaf pack submerged in river water	348085	0	0	16	37.5004
JGI	JGIAld_4_to_RHK2_3_FD	382920	424603684	1209	0	-	Alder tree fresh and decomposed leaves microbial communities from Olympic Peninsula, Washington, USA	3300050147	Environmental	Terrestrial	Plant litter	Litterfall	Leaves	Alder tree leaf litter	Alder leaf from leaf pack submerged in river water	332153	0	0	18	42.3925
JGI	JGIAld_4_to_SEK2_2_FD	288745	402154430	1742	0	-	Alder tree fresh and decomposed leaves microbial communities from Olympic Peninsula, Washington, USA	3300050565	Environmental	Terrestrial	Plant litter	Litterfall	Leaves	Alder tree leaf litter	Alder leaf from leaf pack submerged in river water	357436	0	0	25	62.1652
JGI	JGIAld_5_to_SEK1_4_FD	203146	334218216	2326	0	-	Alder tree fresh and decomposed leaves microbial communities from Olympic Peninsula, Washington, USA	3300050142	Environmental	Terrestrial	Plant litter	Litterfall	Leaves	Alder tree leaf litter	Alder leaf from leaf pack submerged in river water	247224	0	0	6	17.9523
JGI	JGIAldmD0_RHK1_5_FD	161050	339421203	3596	0	-	Alder tree fresh and decomposed leaves microbial communities from Olympic Peninsula, Washington, USA	3300050542	Host-associated	Plants	Phyllosphere	Leaf	Unclassified	Alder tree leaf	Leaf from riparian alder tree	233676	0	0	0	0
JGI	JGIAldmD0_SEK1_1_FD	108828	144596341	1662	0	-	Alder tree fresh and decomposed leaves microbial communities from Olympic Peninsula, Washington, USA	3300050545	Host-associated	Plants	Phyllosphere	Leaf	Unclassified	Alder tree leaf	Leaf from riparian alder tree	99432	0	0	0	0
JGI	JGIAldmD0_SEK1_2_FD	132432	203485208	2087	0	-	Alder tree fresh and decomposed leaves microbial communities from Olympic Peninsula, Washington, USA	3300050546	Host-associated	Plants	Phyllosphere	Leaf	Unclassified	Alder tree leaf	Leaf from riparian alder tree	141327	0	0	0	0
JGI	JGIAldmD0_SEK2_1_FD	104485	154933302	1948	0	-	Alder tree fresh and decomposed leaves microbial communities from Olympic Peninsula, Washington, USA	3300050549	Host-associated	Plants	Phyllosphere	Leaf	Unclassified	Alder tree leaf	Leaf from riparian alder tree	105181	0	0	0	0
JGI	JGIAldmD0_SEK2_5_FD	127618	200598936	2109	0	-	Alder tree fresh and decomposed leaves microbial communities from Olympic Peninsula, Washington, USA	3300050552	Host-associated	Plants	Phyllosphere	Leaf	Unclassified	Alder tree leaf	Leaf from riparian alder tree	140548	0	0	0	0
JGI	JossMetagenome_FD	75787	116514297	2122	0	-	Saline, thermophilic phototrophic and chemotrophic mat microbial communities from various locations in USA and Mexico	3300025462	Environmental	Aquatic	Non-marine Saline and Alkaline	Hypersaline	Microbial mats	Hot spring	Joseph's Coat, Yellowstone National Park, Washington, USA	113217	1	8.58264	1	8.58264
JGI	JunL2210m_MetaG_FD	272053	277213650	1030	0	-	Anoxic zone freshwater microbial communities from boreal shield lakes in IISD Experimental Lakes Area, Ontario, Canada	3300020228	Environmental	Aquatic	Freshwater	Lake	Anoxic zone	anoxic zone freshwater	freshwater from boreal shield lake	273610	0	0	31	111.827
JGI	JunL306m_MetaG_FD	293630	410341535	1753	0	-	Anoxic zone freshwater microbial communities from boreal shield lakes in IISD Experimental Lakes Area, Ontario, Canada	3300020164	Environmental	Aquatic	Freshwater	Lake	Anoxic zone	anoxic zone freshwater	freshwater from boreal shield lake	385162	1	2.43699	67	163.279
JGI	JunL449m_MetaG_FD	287240	324037497	1205	0	-	Anoxic zone freshwater microbial communities from boreal shield lakes in IISD Experimental Lakes Area, Ontario, Canada	3300021340	Environmental	Aquatic	Freshwater	Lake	Anoxic zone	anoxic zone freshwater	freshwater from boreal shield lake	307155	6	18.5164	30	92.5819
JGI	K1A_FD	1178461	1811937607	2027	0	-	Subsurface microbial communities from deep shales in Ohio and West Virginia, USA	3300035703	Environmental	Terrestrial	Deep subsurface	Shale gas reservoir	Flow back/Produced fluids	fracking water	hydraulically fractured well	1664168	11	6.07085	404	222.966
JGI	K3A_FD	20663	61432691	14070	0	-	Subsurface microbial communities from deep shales in Ohio and West Virginia, USA	3300034522	Environmental	Terrestrial	Deep subsurface	Shale gas reservoir	Flow back/Produced fluids	fracking water	hydraulically fractured well	58726	4	65.1119	2	32.556
JGI	K4A_FD	27856	66978682	8298	0	-	Subsurface microbial communities from deep shales in Ohio and West Virginia, USA	3300034523	Environmental	Terrestrial	Deep subsurface	Shale gas reservoir	Flow back/Produced fluids	fracking water	hydraulically fractured well	69071	0	0	6	89.5807
JGI	K74_FD	103150	264669363	7695	0	-	Subsurface microbial communities from deep shales in Ohio and West Virginia, USA	3300034684	Environmental	Terrestrial	Deep subsurface	Shale gas reservoir	Flow back/Produced fluids	fracking water	hydraulically fractured well	247968	6	22.6698	32	120.906
JGI	KA2metagenome_FD	169474	168693638	1003	0	-	Outdoor air microbial communities from various locations in the west coast of the United States	3300037122	Environmental	Air	Outdoor Air	Unclassified	Unclassified	terrestrial aerosol	Terrestrial aerosol	162525	0	0	3	17.7837
JGI	KA3metagenome_FD	388635	406470499	1099	0	-	Outdoor air microbial communities from various locations in the west coast of the United States	3300036973	Environmental	Air	Outdoor Air	Unclassified	Unclassified	terrestrial aerosol	Terrestrial aerosol	404857	3	7.38061	19	46.7439
JGI	KBSC33metaG_FD	1521791	1780210005	1260	0	-	Corn, switchgrass and miscanthus rhizosphere microbial communities from Kellogg Biological Station, Michigan, USA	3300005339	Host-associated	Plants	Roots	Rhizosphere	Soil	Corn rhizosphere	Rhizosphere soil	1847824	0	0	366	205.594
JGI	KBSCornC7_FD	76380	94406748	1471	29.92	-	Corn, switchgrass and miscanthus rhizosphere microbial communities from Kellogg Biological Station, Michigan, USA	3300001915	Host-associated	Plants	Roots	Rhizosphere	Unclassified	Corn rhizosphere	Corn rhizosphere	97177	0	0	13	137.702
JGI	KBSSwiS5withPhiX_FD	565242	593638298	1063	0	-	Corn, switchgrass and miscanthus rhizosphere microbial communities from Kellogg Biological Station, Michigan, USA	3300025315	Host-associated	Plants	Roots	Rhizosphere	Unclassified	Corn, switchgrass and miscanthus rhizosphere	Plant rhizosphere	616760	1	1.68453	124	208.881
JGI	KBSSwiwitspikein_3_FD	14722	16749549	1244	0	-	Corn, switchgrass and miscanthus rhizosphere microbial communities from Kellogg Biological Station, Michigan, USA	3300025223	Host-associated	Plants	Roots	Rhizosphere	Unclassified	Corn, switchgrass and miscanthus rhizosphere	Plant rhizosphere	16983	0	0	7	417.922
JGI	KLWroometagenome_4_FD	544257	890839761	2432	0	-	Rhizoplane soil and roots microbial communities from switchgrass plant in W.K. Kellogg Biological Station, Michigan, USA	3300048926	Host-associated	Plants	Roots	Unclassified	Unclassified	Root	switchgrass roots from greenhouse pot	892662	18	20.2057	66	74.0874
JGI	KLWroometagenome_5_FD	996620	1434942029	1821	0	-	Rhizoplane soil and roots microbial communities from switchgrass plant in W.K. Kellogg Biological Station, Michigan, USA	3300048927	Host-associated	Plants	Roots	Unclassified	Unclassified	Root	switchgrass roots from greenhouse pot	1464526	18	12.5441	105	73.1737
JGI	KLWsoimetagenome_3_FD	1607705	1725230043	1133	0	-	Rhizoplane soil and roots microbial communities from switchgrass plant in W.K. Kellogg Biological Station, Michigan, USA	3300048898	Environmental	Terrestrial	Soil	Unclassified	Unclassified	Soil	soil from greenhouse pot	1777470	0	0	318	184.323
JGI	KLWsoimetagenome_4_FD	1670657	1679072492	1036	0	-	Rhizoplane soil and roots microbial communities from switchgrass plant in W.K. Kellogg Biological Station, Michigan, USA	3300048899	Environmental	Terrestrial	Soil	Unclassified	Unclassified	Soil	soil from greenhouse pot	1734464	0	0	254	151.274
JGI	KLWsoimetagenome_8_FD	1463707	1506220433	1057	0	-	Rhizoplane soil and roots microbial communities from switchgrass plant in W.K. Kellogg Biological Station, Michigan, USA	3300048902	Environmental	Terrestrial	Soil	Unclassified	Unclassified	Soil	soil from greenhouse pot	1568337	0	0	214	142.077
JGI	KR11_01MetaG_FD	271064	362882076	1612	0	-	Groundwater microbial communities from three deep subsurface sites in Europe	3300020171	Environmental	Aquatic	Freshwater	Groundwater	Unclassified	Groundwater	the Olkiluoto Island deep subsurface site	397951	0	0	14	38.58
JGI	KW_ome_13_FD	46203	126783427	6825	0	-	Anaerobic fermentation bioreactor microbial communities from Madison, Wisconsin, United States	3300043959	Engineered	Bioreactor	Anaerobic	Unclassified	Unclassified	Anaerobic fermentation bioreactor	bioreactor sludge	119381	7	55.2123	5	39.4373
JGI	KW_ome_14_FD	62105	151370949	6912	0	-	Anaerobic fermentation bioreactor microbial communities from Madison, Wisconsin, United States	3300046047	Engineered	Bioreactor	Anaerobic	Unclassified	Unclassified	Anaerobic fermentation bioreactor	bioreactor sludge	141634	11	72.6692	7	46.244
JGI	KW_ome_17_FD	93415	198301237	4123	0	-	Anaerobic fermentation bioreactor microbial communities from Madison, Wisconsin, United States	3300045600	Engineered	Bioreactor	Anaerobic	Unclassified	Unclassified	Anaerobic fermentation bioreactor	bioreactor sludge	185923	30	151.285	11	55.4712
JGI	KW_ome_21_FD	461922	582145697	1442	0	-	Anaerobic fermentation bioreactor microbial communities from Madison, Wisconsin, United States	3300045608	Engineered	Bioreactor	Anaerobic	Unclassified	Unclassified	Anaerobic fermentation bioreactor	bioreactor sludge	565723	11	18.8956	58	99.6314
JGI	KW_ome_24_FD	28406	84076537	8831	0	-	Anaerobic fermentation bioreactor microbial communities from Madison, Wisconsin, United States	3300044543	Engineered	Bioreactor	Anaerobic	Unclassified	Unclassified	Anaerobic fermentation bioreactor	bioreactor sludge	81073	6	71.3635	3	35.6818
JGI	KW_ome_26_FD	45140	112749254	5812	0	-	Anaerobic fermentation bioreactor microbial communities from Madison, Wisconsin, United States	3300043933	Engineered	Bioreactor	Anaerobic	Unclassified	Unclassified	Anaerobic fermentation bioreactor	bioreactor sludge	106661	6	53.2154	9	79.8231
JGI	KW_ome_3_FD	36339	108645122	26017	0	-	Anaerobic fermentation bioreactor microbial communities from Madison, Wisconsin, United States	3300044551	Engineered	Bioreactor	Anaerobic	Unclassified	Unclassified	Anaerobic fermentation bioreactor	bioreactor sludge	102611	11	101.247	7	64.43
JGI	L_E1_T20_B_FD	570121	936307412	2339	0	-	Wetland soil microbial communities from various locations	3300042934	Environmental	Terrestrial	Soil	Unclassified	Agricultural land	Soil	agricultural soil	893555	22	23.4966	61	65.1495
JGI	L_E1_T20_C_FD	801754	1367658028	2562	0	-	Wetland soil microbial communities from various locations	3300042923	Environmental	Terrestrial	Soil	Unclassified	Agricultural land	Soil	agricultural soil	1309166	40	29.2471	193	141.117
JGI	L1_ome_2_FD	1614898	1740083232	1133	0	-	Sugarcane leaf and rhizosphere microbial communities from a greenhouse and field in University of Florida, Reddick, FL, USA	3300049588	Host-associated	Plants	Roots	Rhizosphere	Soil	Rhizosphere soil	Oilcane rhizosphere soil	1772910	2	1.14937	245	140.798
JGI	L1_ome_7_FD	1573401	1862197387	1306	0	-	Sugarcane leaf and rhizosphere microbial communities from a greenhouse and field in University of Florida, Reddick, FL, USA	3300049822	Host-associated	Plants	Roots	Rhizosphere	Soil	Rhizosphere soil	Oilcane rhizosphere soil	1895186	6	3.222	267	143.379
JGI	L1_ome_FD	1621021	1645593569	1038	0	-	Sugarcane leaf and rhizosphere microbial communities from a greenhouse and field in University of Florida, Reddick, FL, USA	3300049587	Host-associated	Plants	Roots	Rhizosphere	Soil	Rhizosphere soil	Oilcane rhizosphere soil	1683272	0	0	203	123.36
JGI	L2_ome_2_FD	1295167	1396389711	1121	0	-	Sugarcane leaf and rhizosphere microbial communities from a greenhouse and field in University of Florida, Reddick, FL, USA	3300049589	Host-associated	Plants	Roots	Rhizosphere	Soil	Rhizosphere soil	Oilcane rhizosphere soil	1428475	2	1.43226	175	125.323
JGI	L2_ome_9_FD	1413326	1664479336	1298	0	-	Sugarcane leaf and rhizosphere microbial communities from a greenhouse and field in University of Florida, Reddick, FL, USA	3300049574	Host-associated	Plants	Roots	Rhizosphere	Soil	Rhizosphere soil	Oilcane rhizosphere soil	1696844	7	4.20552	221	132.774
JGI	L2a2metaG_FD	174792	197525938	1195	0	-	Soil and sediment microbial communities from the East River, CO, USA	3300020003	Environmental	Terrestrial	Soil	Unclassified	Unclassified	soil	Riparian zone, East River, Colorado	203632	0	0	43	217.693
JGI	L2c1metaG_FD	211152	365217583	2475	0	-	Soil and sediment microbial communities from the East River, CO, USA	3300021976	Environmental	Terrestrial	Soil	Unclassified	Unclassified	soil	Riparian zone, East River, Colorado	384212	3	8.21428	72	197.143
JGI	L3_ome_8_FD	1443885	1480232626	1050	0	-	Sugarcane leaf and rhizosphere microbial communities from a greenhouse and field in University of Florida, Reddick, FL, USA	3300049576	Host-associated	Plants	Roots	Rhizosphere	Soil	Rhizosphere soil	Oilcane rhizosphere soil	1501838	0	0	204	137.816
JGI	L3_ome_FD	1149849	1200141040	1072	0	-	Sugarcane leaf and rhizosphere microbial communities from a greenhouse and field in University of Florida, Reddick, FL, USA	3300049593	Host-associated	Plants	Roots	Rhizosphere	Soil	Rhizosphere soil	Oilcane rhizosphere soil	1216718	0	0	176	146.649
JGI	L3a2metaG_FD	72716	92516192	1480	0	-	Soil and sediment microbial communities from the East River, CO, USA	3300019996	Environmental	Terrestrial	Soil	Unclassified	Unclassified	soil	Riparian zone, East River, Colorado	98569	0	0	9	97.2803
JGI	L3c2metaG_FD	494852	511583759	1049	0	-	Soil and sediment microbial communities from the East River, CO, USA	3300021363	Environmental	Terrestrial	Soil	Unclassified	Unclassified	soil	Riparian zone, East River, Colorado	536858	0	0	66	129.011
JGI	L3s1metaG_FD	62833	67809490	1073	0	-	Soil and sediment microbial communities from the East River, CO, USA	3300021415	Environmental	Terrestrial	Soil	Unclassified	Unclassified	soil	Riparian zone, East River, Colorado	67695	0	0	15	221.208
JGI	L5_ome_10_FD	1174218	1263828154	1118	0	-	Sugarcane leaf and rhizosphere microbial communities from a greenhouse and field in University of Florida, Reddick, FL, USA	3300049744	Host-associated	Plants	Roots	Rhizosphere	Soil	Rhizosphere soil	Oilcane rhizosphere soil	1291233	0	0	157	124.226
JGI	L5_ome_4_FD	1287952	1510360821	1280	0	-	Sugarcane leaf and rhizosphere microbial communities from a greenhouse and field in University of Florida, Reddick, FL, USA	3300049580	Host-associated	Plants	Roots	Rhizosphere	Soil	Rhizosphere soil	Oilcane rhizosphere soil	1527539	1	0.662093	236	156.254
JGI	L5_ome_5_FD	1460939	1869455496	1502	0	-	Sugarcane leaf and rhizosphere microbial communities from a greenhouse and field in University of Florida, Reddick, FL, USA	3300049581	Host-associated	Plants	Roots	Rhizosphere	Soil	Rhizosphere soil	Oilcane rhizosphere soil	1907347	5	2.67458	305	163.149
JGI	LAC_MetaG_1_FD	52508	164867441	16566	0	-	Anaerobic ammonium oxidizing microbial communities from anammox membrane bioreactor (MBR) in UC Berkley, California, United States	3300021604	Engineered	Bioreactor	Anaerobic	Unclassified	Unclassified	anaerobic bioreactor biomass	anammox membrane bioreactor	153232	1	6.06548	69	418.518
JGI	LAC_S1_MG_FICUS__FD	963975	1192912982	1411	0	-	Biological soil crust microbial communities from Mojave Desert, California, United States	3300035685	Environmental	Aquatic	Marine	Oceanic	Seawater	soil crust	biological soil crusts	1097134	28	23.472	92	77.1221
JGI	LAC_S2_MG_FICUS__FD	930672	1099540762	1295	0	-	Biological soil crust microbial communities from Mojave Desert, California, United States	3300035686	Environmental	Terrestrial	Soil	Soil crust	Unclassified	soil crust	biological soil crusts	1031186	16	14.5515	123	111.865
JGI	LAC_S3_MG_FICUS__FD	836802	1048211186	1429	0	-	Biological soil crust microbial communities from Mojave Desert, California, United States	3300036939	Environmental	Terrestrial	Soil	Soil crust	Unclassified	soil crust	biological soil crusts	965941	15	14.3101	98	93.4926
JGI	LaCruzMarch2015__10_FD	313940	663782866	4727	0	-	Methane metabolizing microbial communities from different methane-rich environments from various locations	3300028557	Environmental	Aquatic	Freshwater	Lake	Unclassified	freshwater	lake water	640190	8	12.0521	183	275.693
JGI	LakErihyJuly2011_2_FD	562058	695050648	1439	0	-	Freshwater and sediment microbial communities from a dead zone in Lake Erie, USA	3300027797	Environmental	Aquatic	Freshwater	Lentic	Hypolimnion	Freshwater and sediment	Lake Erie, USA	599541	5	7.19372	107	153.946
JGI	LakEriMetagenome_10_FD	1249623	1729267541	1701	0	-	Freshwater fungal communities from various locations	3300031963	Environmental	Aquatic	Freshwater	Lake	Unclassified	freshwater	buoy surface	1786323	10	5.7828	362	209.337
JGI	LakEriMetagenome_2_FD	1795981	2255366877	1441	0	-	Freshwater fungal communities from various locations	3300031784	Environmental	Aquatic	Freshwater	Lake	Unclassified	freshwater	buoy surface	2127086	13	5.76403	380	168.487
JGI	LakEriMetagenome_6_FD	1488165	2086486245	1743	0	-	Freshwater fungal communities from various locations	3300031951	Environmental	Aquatic	Freshwater	Lake	Unclassified	freshwater	buoy surface	2174371	12	5.7513	449	215.194
JGI	LakEriMetagenome_7_FD	1239736	1772524394	1801	0	-	Freshwater fungal communities from various locations	3300032116	Environmental	Aquatic	Freshwater	Lake	Unclassified	freshwater	buoy surface	1883420	12	6.77001	273	154.018
JGI	LakEriMetagenome_9_FD	1344864	2014749475	1968	0	-	Freshwater fungal communities from various locations	3300032093	Environmental	Aquatic	Freshwater	Lake	Unclassified	freshwater	buoy surface	2033251	14	6.94875	487	241.717
JGI	LakeZvezda29_FD	155360	210005081	1587	0	-	Saline lake microbial communities from various lakes in Antarctica	3300041585	Environmental	Aquatic	Non-marine Saline and Alkaline	Saline	Unclassified	saline water	saline lake water	185854	0	0	43	204.757
JGI	LakMenepilimnion_FD	30943	33659347	1147	31.43	-	Freshwater microbial communities from Lake Mendota and Trout Bog Lake, Wisconsin, USA	3300021140	Environmental	Aquatic	Freshwater	Lake	Epilimnion	Freshwater	Lake Mendota, Madison, WI	30865	2	59.4189	7	207.966
JGI	LakMicDCLTotalB5_FD	36143	50063331	1778	0	-	Freshwater microbial and viral communities from the Laurentian Great Lakes in the United States and Canada	3300028701	Environmental	Aquatic	Freshwater	Lake	Unclassified	fresh water	Fresh water	54696	3	59.9241	0	0
JGI	LakMicMISRFREDD7_FD	32271	45309005	1815	0	-	Freshwater microbial and viral communities from the Laurentian Great Lakes in the United States and Canada	3300028702	Environmental	Aquatic	Freshwater	Lake	Unclassified	fresh water	Fresh water	49338	4	88.2827	0	0
JGI	LakMicSRFTotalB7_FD	32835	46012388	1832	0	-	Freshwater microbial and viral communities from the Laurentian Great Lakes in the United States and Canada	3300028700	Environmental	Aquatic	Freshwater	Lake	Unclassified	fresh water	Fresh water	50601	2	43.4666	0	0
JGI	LakOneMetagenome_FD	874562	1226943325	1730	0	-	Freshwater and sediment microbial communities from a dead zone in Lake Erie, USA	3300027870	Environmental	Aquatic	Freshwater	Lentic	Unclassified	Freshwater and sediment	Lake Erie, USA	1223025	3	2.4451	119	96.989
JGI	LakOntMetagenome_FD	830229	869119173	1100	0	-	Freshwater and sediment microbial communities from a dead zone in Lake Erie, USA	3300027836	Environmental	Aquatic	Freshwater	Lentic	Unclassified	Freshwater and sediment	Lake Ontario, Canada	784540	5	5.75295	57	65.5836
JGI	LakSupDCLTotalC7_FD	9770	11859714	1426	0	-	Freshwater microbial and viral communities from the Laurentian Great Lakes in the United States and Canada	3300028692	Environmental	Aquatic	Freshwater	Lake	Unclassified	fresh water	Fresh water	11836	0	0	0	0
JGI	LakSupMetagenome_FD	11563	66733773	22994	0	-	Freshwater and sediment microbial communities from a dead zone in Lake Erie, USA	3300027309	Environmental	Aquatic	Freshwater	Lake	Unclassified	Freshwater and sediment	Lake Superior, Canada	61771	1	14.9849	3	44.9547
JGI	LakVidmifraction_4_FD	148046	224007050	2004	0	-	Hypersaline microbial communities from Lake Vida, Antarctica	3300001130	Environmental	Aquatic	Non-marine Saline and Alkaline	Hypersaline	Unclassified	Hypersaline	Lake Vida, Antarctica	247781	0	0	36	160.709
JGI	LauGreBMM110DCMD_2_FD	330794	436973165	1563	0	-	Freshwater lake microbial communities from the Great Lakes, USA, analyzing microbial food webs and carbon cycling	3300027707	Environmental	Aquatic	Freshwater	Lake	Unclassified	Freshwater lake	Lake Michigan, USA	413059	5	11.4424	99	226.559
JGI	LauGreFa1BDMLBDN_2_FD	258635	349850869	1643	0	-	Freshwater lake microbial communities from the Great Lakes, USA, analyzing microbial food webs and carbon cycling	3300027697	Environmental	Aquatic	Freshwater	Lake	Unclassified	Freshwater lake	Lake Michigan, USA	340867	1	2.85836	101	288.694
JGI	LauGreFaBDMM15SD_2_FD	198794	233918031	1302	0	-	Freshwater lake microbial communities from the Great Lakes, USA, analyzing microbial food webs and carbon cycling	3300027563	Environmental	Aquatic	Freshwater	Lake	Unclassified	Freshwater lake	Lake Michigan, USA	226272	4	17.1	31	132.525
JGI	LauGreSBDMM110DD_2_FD	345634	454036097	1547	0	-	Freshwater lake microbial communities from the Great Lakes, USA, analyzing microbial food webs and carbon cycling	3300027732	Environmental	Aquatic	Marine	Oceanic	Seawater	Freshwater lake	Lake Michigan, USA	451205	2	4.40494	49	107.921
JGI	LauGreSpBDMM15DD_2_FD	444212	489360326	1159	0	-	Freshwater lake microbial communities from the Great Lakes, USA, analyzing microbial food webs and carbon cycling	3300027808	Environmental	Aquatic	Freshwater	Lake	Unclassified	Freshwater lake	Lake Michigan, USA	516323	2	4.08697	48	98.0872
JGI	LauGreSpBDMM15SD_2_FD	477903	570236683	1307	0	-	Freshwater lake microbial communities from the Great Lakes, USA, analyzing microbial food webs and carbon cycling	3300027798	Environmental	Aquatic	Freshwater	Lake	Unclassified	Freshwater lake	Lake Michigan, USA	588568	3	5.26097	53	92.9439
JGI	LauGreSu1BDMLBDD_2_FD	410674	490764062	1320	0	-	Freshwater lake microbial communities from the Great Lakes, USA, analyzing microbial food webs and carbon cycling	3300027769	Environmental	Aquatic	Freshwater	Lake	Unclassified	Freshwater lake	Lake Michigan, USA	476171	4	8.15056	117	238.404
JGI	Law_Cont_RepC_8h_FD	81852	102145007	1427	0	-	Freshwater microbial communities amended with dissolved organic matter (DOM) from various rivers in the United States	3300027136	Environmental	Aquatic	Freshwater	River	Unclassified	Freshwater	river water	98715	0	0	30	293.7
JGI	Law_Miss_RepC_8h_FD	78712	97154019	1400	0	-	Freshwater microbial communities amended with dissolved organic matter (DOM) from various rivers in the United States	3300027132	Environmental	Aquatic	Freshwater	River	Unclassified	Freshwater	river water	93410	0	0	22	226.445
JGI	Law_Yuk_RepC_8d_FD	80661	114208548	1804	0	-	Freshwater microbial communities amended with dissolved organic matter (DOM) from various rivers in the United States	3300027285	Environmental	Aquatic	Freshwater	River	Unclassified	Freshwater	river water	109935	1	8.75591	19	166.362
JGI	LB_11metaG_FD	689005	723373147	1091	0	-	Sediment microbial communities from various lakes in Switzerland	3300036982	Environmental	Aquatic	Freshwater	Lake	Sediment	sediment	sediment from eutrophic lake	720721	0	0	135	186.626
JGI	LG_38metaG_FD	685674	817023837	1335	0	-	Sediment microbial communities from various lakes in Switzerland	3300036980	Environmental	Aquatic	Freshwater	Lake	Sediment	sediment	sediment from eutrophic lake	832765	2	2.44791	151	184.817
JGI	LG_7metaG_FD	588384	602970047	1059	0	-	Sediment microbial communities from various lakes in Switzerland	3300036979	Environmental	Aquatic	Freshwater	Lake	Sediment	sediment	sediment from eutrophic lake	608264	1	1.65846	89	147.603
JGI	LinPmetageLP24_FD	5958	56422325	348987	0	-	Marine viral communities from the Subarctic Pacific Ocean and the Gulf of Mexico	3300025026	Environmental	Aquatic	Marine	Oceanic	Unclassified	Marine	Pacific Ocean	60437	0	0	4	70.8939
JGI	LinPmetageLP36_FD	79880	95605875	1295	0	-	Marine viral communities from the Subarctic Pacific Ocean and the Gulf of Mexico	3300025071	Environmental	Aquatic	Marine	Oceanic	Unclassified	Marine	Pacific Ocean	110524	0	0	1	10.4596
JGI	LinPmetageLP37_FD	60249	95279157	2247	0	-	Marine viral communities from the Subarctic Pacific Ocean and the Gulf of Mexico	3300025052	Environmental	Aquatic	Marine	Oceanic	Unclassified	Marine	Pacific Ocean	98793	1	10.4955	2	20.9909
JGI	LinPmetageLP40_FD	339404	524641959	2056	0	-	Marine viral communities from the Subarctic Pacific Ocean and the Gulf of Mexico	3300025138	Environmental	Aquatic	Marine	Oceanic	Unclassified	Marine	Pacific Ocean	589979	2	3.81212	22	41.9334
JGI	LinPmetageLP52_FD	29016	49446092	2891	0	-	Marine viral communities from the Subarctic Pacific Ocean and the Gulf of Mexico	3300025043	Environmental	Aquatic	Marine	Oceanic	Unclassified	Marine	Pacific Ocean	45019	0	0	4	80.8962
JGI	LinTersudMG_FD	498508	1017241718	3543	0	-	Rock endolithic microbial communities from Victoria Land, Antarctica	3300033181	Environmental	Aquatic	Marine	Oceanic	Seawater	rock	Antarctica rocks	1015102	13	12.7797	264	259.525
JGI	LL_15metaG_FD	918989	935955903	1058	0	-	Sediment microbial communities from various lakes in Switzerland	3300037014	Environmental	Aquatic	Marine	Oceanic	Seawater	sediment	sediment from oligotrophic lake	951246	3	3.20528	139	148.511
JGI	LL_38metaG_FD	1583027	1901237826	1345	0	-	Sediment microbial communities from various lakes in Switzerland	3300037264	Environmental	Aquatic	Freshwater	Lake	Sediment	sediment	sediment from oligotrophic lake	2052609	3	1.57792	270	142.013
JGI	LL1503_MetaG_FD	831545	1378361315	2402	0	-	Freshwater microbial communities from Lake Lanier, Atlanta, Georgia, United States	3300023184	Environmental	Aquatic	Freshwater	Lake	Unclassified	freshwater	lake water	1338747	8	5.80399	274	198.787
JGI	LL1505_MetaG_FD	590878	1125175558	3204	0	-	Freshwater microbial communities from Lake Lanier, Atlanta, Georgia, United States	3300023174	Environmental	Aquatic	Marine	Oceanic	Seawater	freshwater	lake water	1106607	9	7.99875	121	107.539
JGI	LMW_ETR_NZ_2018__12_FD	474719	966732214	3987	0	-	Microbial mat bacterial communities from hot springs in Waikite Valley, Taupo Volcanic Zone, New Zealand	3300045136	Environmental	Aquatic	Thermal springs	Hot (42-90C)	Microbial mats	microbial mat	Hot spring microbial mat	927044	15	15.5162	352	364.113
JGI	LMW_ETR_NZ_2018__13_FD	505473	920136135	2986	0	-	Microbial mat bacterial communities from hot springs in Waikite Valley, Taupo Volcanic Zone, New Zealand	3300045902	Environmental	Aquatic	Thermal springs	Hot (42-90C)	Microbial mats	microbial mat	Hot spring microbial mat	862454	14	15.2151	356	386.899
JGI	LMW_ETR_NZ_2018__14_FD	446513	987381631	5014	0	-	Microbial mat bacterial communities from hot springs in Waikite Valley, Taupo Volcanic Zone, New Zealand	3300045912	Environmental	Aquatic	Thermal springs	Hot (42-90C)	Microbial mats	microbial mat	Hot spring microbial mat	929824	18	18.23	414	419.291
JGI	LMW_ETR_NZ_2018__16_FD	394535	785619576	3432	0	-	Microbial mat bacterial communities from hot springs in Waikite Valley, Taupo Volcanic Zone, New Zealand	3300045922	Environmental	Aquatic	Thermal springs	Hot (42-90C)	Microbial mats	microbial mat	Hot spring microbial mat	746827	9	11.4559	283	360.225
JGI	LMW_ETR_NZ_2018__17_FD	757981	1455238108	3654	0	-	Microbial mat bacterial communities from hot springs in Waikite Valley, Taupo Volcanic Zone, New Zealand	3300045256	Environmental	Aquatic	Thermal springs	Hot (42-90C)	Microbial mats	microbial mat	Hot spring microbial mat	1395117	12	8.24607	597	410.242
JGI	LMW_ETR_NZ_2018__3_FD	267493	471404357	2643	0	-	Microbial mat bacterial communities from hot springs in Waikite Valley, Taupo Volcanic Zone, New Zealand	3300044939	Environmental	Aquatic	Thermal springs	Hot (42-90C)	Microbial mats	microbial mat	Hot spring microbial mat	445089	7	14.8492	118	250.316
JGI	LMW_ETR_NZ_2018__7_FD	392565	768274586	3339	0	-	Microbial mat bacterial communities from hot springs in Waikite Valley, Taupo Volcanic Zone, New Zealand	3300045921	Environmental	Aquatic	Thermal springs	Hot (42-90C)	Microbial mats	microbial mat	Hot spring microbial mat	722202	6	7.80971	259	337.119
JGI	LMW_ETR_NZ_2018__FD	341444	642275758	2998	0	-	Microbial mat bacterial communities from hot springs in Waikite Valley, Taupo Volcanic Zone, New Zealand	3300044941	Environmental	Aquatic	Thermal springs	Hot (42-90C)	Microbial mats	microbial mat	Hot spring microbial mat	609550	6	9.34178	148	230.431
JGI	LOS9metagenome_6_FD	282512	368531238	1501	0	-	Sediment microbial communities from irrigation canal system in Merced County, California, USA	3300044475	Engineered	Built environment	Canal	Irrigation canal	Sediment	sediment	sediment from aqueduct	375313	6	16.2808	28	75.9773
JGI	LowCovwburrow_MG_FD	1545641	1751099351	1212	0	-	Sediment chemolithoautotrophic microbial communities from various locations	3300032272	Environmental	Aquatic	Marine	Coastal	Sediment	worm burrow	Iron oxide coated marine worm burrow	1669540	2	1.14214	186	106.219
JGI	Lox_East_4_FD	1243283	1529766500	1391	0	-	Soil microbial communities from Loxahatchee National Wildlife Refuge, Florida, United States	3300038410	Environmental	Aquatic	Marine	Wetlands	Sediment	sediment	submerged sediment with a high abundance of vegetation from freshwater canal	1564422	1	0.653695	332	217.027
JGI	Lox_North_1_FD	1034377	1293274889	1440	0	-	Soil microbial communities from Loxahatchee National Wildlife Refuge, Florida, United States	3300038409	Environmental	Aquatic	Marine	Wetlands	Sediment	sediment	submerged sediment with a high abundance of vegetation from freshwater canal	1302407	0	0	183	141.501
JGI	Lox_North_2_FD	1153026	1408607370	1379	0	-	Soil microbial communities from Loxahatchee National Wildlife Refuge, Florida, United States	3300038421	Environmental	Aquatic	Marine	Wetlands	Sediment	sediment	submerged sediment with a high abundance of vegetation from freshwater canal	1418204	2	1.41984	193	137.015
JGI	Lox_North_4_FD	1278093	1460048590	1240	0	-	Soil microbial communities from Loxahatchee National Wildlife Refuge, Florida, United States	3300038550	Environmental	Aquatic	Marine	Wetlands	Sediment	sediment	submerged sediment with a high abundance of vegetation from freshwater canal	1481752	2	1.36982	225	154.104
JGI	Lox_Sample_21_FD	1828557	2631136214	1866	0	-	Soil microbial communities from Loxahatchee National Wildlife Refuge, Florida, United States	3300032898	Environmental	Terrestrial	Soil	Wetlands	Unclassified	soil	soil with large amounts of vegetation, high amounts of suspected carpenter ants	2642953	14	5.3209	480	182.431
JGI	Lox_Sample_23_FD	1640216	2488869553	2045	0	-	Soil microbial communities from Loxahatchee National Wildlife Refuge, Florida, United States	3300032895	Environmental	Terrestrial	Soil	Wetlands	Unclassified	soil	soil with large amounts of vegetation, high amounts of suspected carpenter ants	2468041	8	3.21431	514	206.519
JGI	Lox_Sample_25_FD	1814224	2145438370	1315	0	-	Soil microbial communities from Loxahatchee National Wildlife Refuge, Florida, United States	3300032955	Environmental	Terrestrial	Soil	Wetlands	Unclassified	soil	soil with large amounts of vegetation, high amounts of suspected carpenter ants	2178930	0	0	387	180.383
JGI	Lox_Sample_31_FD	2249849	2772857066	1404	0	-	Soil microbial communities from Loxahatchee National Wildlife Refuge, Florida, United States	3300033158	Environmental	Terrestrial	Soil	Wetlands	Unclassified	soil	soil with large amounts of vegetation and leaf litter, shaded wet soil, at water level	2820371	2	0.721278	736	265.43
JGI	Lox_Sample_35_FD	2758577	3654043509	1589	0	-	Soil microbial communities from Loxahatchee National Wildlife Refuge, Florida, United States	3300032892	Environmental	Terrestrial	Soil	Wetlands	Unclassified	soil	soil with large amounts of vegetation and leaf litter, shaded wet soil, at water level	3704291	2	0.547339	918	251.229
JGI	Lox_Sample_44_FD	2470045	2727270474	1175	0	-	Soil microbial communities from Loxahatchee National Wildlife Refuge, Florida, United States	3300033004	Environmental	Terrestrial	Soil	Wetlands	Unclassified	soil	soil from sawgrass-dominated area, high amounts of suspected carpenter ants	2774824	2	0.733334	498	182.6
JGI	Lox_West_1_FD	2334927	2859745260	1391	0	-	Soil microbial communities from Loxahatchee National Wildlife Refuge, Florida, United States	3300038551	Environmental	Aquatic	Marine	Wetlands	Sediment	sediment	submerged sediment with a high abundance of vegetation from freshwater canal	2856937	1	0.349681	464	162.252
JGI	Lox_West_4_FD	2383246	2949184298	1413	0	-	Soil microbial communities from Loxahatchee National Wildlife Refuge, Florida, United States	3300038469	Environmental	Aquatic	Marine	Wetlands	Sediment	sediment	submerged sediment with a high abundance of vegetation from freshwater canal	2946428	0	0	492	166.826
JGI	LP_taG_5_FD	337105	383862817	1231	0	-	Marine microbial communities from expanding oxygen minimum zones in the northeastern subarctic Pacific Ocean	3300028489	Environmental	Aquatic	Marine	Oceanic	Unclassified	marine	sea water	347955	1	2.6051	87	226.643
JGI	LP_taG_6_FD	261489	310964298	1315	0	-	Marine microbial communities from expanding oxygen minimum zones in the northeastern subarctic Pacific Ocean	3300028535	Environmental	Aquatic	Marine	Oceanic	Unclassified	marine	sea water	288057	0	0	47	151.143
JGI	LuqExpMetageno12_FD	31170	34625625	1211	0	-	Tropical forest soil microbial communities from Luquillo Experimental Forest, Puerto Rico	3300026895	Environmental	Terrestrial	Soil	Loam	Forest soil	Tropical forest soil	Luquillo Experimental Forest Soil, Puerto Rico	35691	0	0	5	144.402
JGI	LuqExpMetageno18_FD	47083	55804044	1264	0	-	Tropical forest soil microbial communities from Luquillo Experimental Forest, Puerto Rico	3300026932	Environmental	Terrestrial	Soil	Loam	Forest soil	Tropical forest soil	Luquillo Experimental Forest Soil, Puerto Rico	56433	0	0	6	107.519
JGI	LuqExpMetageno28_FD	41688	50919507	1404	0	-	Tropical forest soil microbial communities from Luquillo Experimental Forest, Puerto Rico	3300026921	Environmental	Terrestrial	Soil	Loam	Forest soil	Tropical forest soil	Luquillo Experimental Forest Soil, Puerto Rico	53014	0	0	9	176.75
JGI	LuqExpMetageno33_FD	14943	14555699	1007	0	-	Tropical forest soil microbial communities from Luquillo Experimental Forest, Puerto Rico	3300026830	Environmental	Terrestrial	Soil	Loam	Forest soil	Tropical forest soil	Luquillo Experimental Forest Soil, Puerto Rico	15573	0	0	4	274.806
JGI	LuqExpMetageno35_FD	100031	117250479	1304	0	-	Tropical forest soil microbial communities from Luquillo Experimental Forest, Puerto Rico	3300027330	Environmental	Terrestrial	Soil	Loam	Forest soil	Tropical forest soil	Luquillo Experimental Forest Soil, Puerto Rico	120683	0	0	16	136.46
JGI	LuqExpMetageno50_FD	31036	36319541	1270	0	-	Tropical forest soil microbial communities from Luquillo Experimental Forest, Puerto Rico	3300026879	Environmental	Terrestrial	Soil	Loam	Forest soil	Tropical forest soil	Luquillo Experimental Forest Soil, Puerto Rico	37797	0	0	6	165.2
JGI	LuqExpMetageno57_FD	27380	33379323	1408	0	-	Tropical forest soil microbial communities from Luquillo Experimental Forest, Puerto Rico	3300026889	Environmental	Terrestrial	Soil	Loam	Forest soil	Tropical forest soil	Luquillo Experimental Forest Soil, Puerto Rico	34300	0	0	6	179.752
JGI	LuqExpMetageno62_FD	9811	11558536	1382	0	-	Tropical forest soil microbial communities from Luquillo Experimental Forest, Puerto Rico	3300026852	Environmental	Terrestrial	Soil	Loam	Forest soil	Tropical forest soil	Luquillo Experimental Forest Soil, Puerto Rico	11915	0	0	1	86.5161
JGI	LuqExpMetageno63_FD	34718	38769117	1170	0	-	Tropical forest soil microbial communities from Luquillo Experimental Forest, Puerto Rico	3300026942	Environmental	Terrestrial	Soil	Loam	Forest soil	Tropical forest soil	Luquillo Experimental Forest Soil, Puerto Rico	39934	0	0	8	206.35
JGI	LuqExpMetageno75_FD	24147	27513507	1233	0	-	Tropical forest soil microbial communities from Luquillo Experimental Forest, Puerto Rico	3300026865	Environmental	Terrestrial	Soil	Loam	Forest soil	Tropical forest soil	Luquillo Experimental Forest Soil, Puerto Rico	28458	0	0	3	109.037
JGI	LuqExpMetageno81_FD	267220	280705496	1088	0	-	Tropical forest soil microbial communities from Luquillo Experimental Forest, Puerto Rico	3300027703	Environmental	Terrestrial	Soil	Loam	Forest soil	Tropical forest soil	Luquillo Experimental Forest Soil, Puerto Rico	293054	0	0	26	92.6238
JGI	LuqExpMetagenom3_FD	36643	39681685	1158	0	-	Tropical forest soil microbial communities from Luquillo Experimental Forest, Puerto Rico	3300026959	Environmental	Terrestrial	Soil	Loam	Forest soil	Tropical forest soil	Luquillo Experimental Forest Soil, Puerto Rico	40873	0	0	3	75.6016
JGI	LuqExpMetagenom4_FD	50345	54584991	1147	0	-	Tropical forest soil microbial communities from Luquillo Experimental Forest, Puerto Rico	3300027014	Environmental	Terrestrial	Soil	Loam	Forest soil	Tropical forest soil	Luquillo Experimental Forest Soil, Puerto Rico	56211	0	0	7	128.24
JGI	LuqExpMetagenom6_FD	53410	70634052	1540	0	-	Tropical forest soil microbial communities from Luquillo Experimental Forest, Puerto Rico	3300026947	Environmental	Terrestrial	Soil	Loam	Forest soil	Tropical forest soil	Luquillo Experimental Forest Soil, Puerto Rico	68849	0	0	9	127.417
JGI	LZ_11metaG_FD	572414	603676467	1100	0	-	Sediment microbial communities from various lakes in Switzerland	3300037488	Environmental	Aquatic	Freshwater	Lake	Sediment	sediment	sediment from mesotrophic lake	624702	0	0	76	125.895
JGI	LZug_38metaG_FD	1134312	1233702263	1160	0	-	Sediment microbial communities from various lakes in Switzerland	3300037339	Environmental	Aquatic	Freshwater	Lake	Sediment	sediment	sediment from eutrophic lake	1249668	0	0	243	196.968
JGI	M1_20Mar14CPVII9_4_FD	10469	48753156	12369	0	-	Marine eukaryotic communities from various locations to study complex ecological interactions	3300021916	Environmental	Aquatic	Marine	Unclassified	Unclassified	seawater	Seawater	39539	0	0	4	82.046
JGI	M1_20Mar14CPVII9_FD	11476	62370559	18212	0	-	Marine eukaryotic communities from various locations to study complex ecological interactions	3300021915	Environmental	Aquatic	Marine	Unclassified	Unclassified	seawater	Seawater	50096	0	0	4	64.1328
JGI	M110012015metaG_FD	720494	891185446	1392	0	-	Marine archaeal communities from Monterey Bay, CA, that are ammonia-oxidizing	3300021089	Environmental	Aquatic	Marine	Oceanic	Seawater	seawater	marine water column	793394	2	2.2442	148	166.071
JGI	M110021515metaG_FD	1004323	1222267654	1371	0	-	Marine archaeal communities from Monterey Bay, CA, that are ammonia-oxidizing	3300031766	Environmental	Aquatic	Marine	Oceanic	Seawater	seawater	Marine water column	1104877	5	4.09076	263	215.174
JGI	M110034915metaG_FD	990658	1090842970	1181	0	-	Marine archaeal communities from Monterey Bay, CA, that are ammonia-oxidizing	3300031773	Environmental	Aquatic	Marine	Intertidal zone	Unclassified	seawater	Marine water column	986881	1	0.916722	252	231.014
JGI	M115012015metaG_FD	451667	465742971	1058	0	-	Marine archaeal communities from Monterey Bay, CA, that are ammonia-oxidizing	3300021352	Environmental	Aquatic	Marine	Intertidal zone	Unclassified	seawater	marine water column	412223	2	4.29421	82	176.063
JGI	M160m3416metaG_FD	1650011	1806853662	1165	0	-	Marine archaeal communities from Monterey Bay, CA, that are ammonia-oxidizing	3300032011	Environmental	Aquatic	Marine	Intertidal zone	Unclassified	seawater	Marine water column	1664535	8	4.42759	298	164.928
JGI	M173_FD	56363	135260177	5110	0	-	Subsurface microbial communities from deep shales in Ohio and West Virginia, USA	3300033985	Environmental	Terrestrial	Deep subsurface	Shale gas reservoir	Flow back/Produced fluids	fracking water	hydraulically fractured well	128537	1	7.39316	14	103.504
JGI	M180m21515metaG_FD	885691	1094921027	1403	0	-	Marine archaeal communities from Monterey Bay, CA, that are ammonia-oxidizing	3300032088	Environmental	Aquatic	Marine	Intertidal zone	Unclassified	seawater	Marine water column	1001942	2	1.82662	214	195.448
JGI	M210012015metaG_FD	297898	341665069	1245	0	-	Marine archaeal communities from Monterey Bay, CA, that are ammonia-oxidizing	3300021068	Environmental	Aquatic	Marine	Intertidal zone	Unclassified	seawater	marine water column	310457	0	0	52	152.196
JGI	M240m12015metaG_FD	504048	702178601	1750	0	-	Marine archaeal communities from Monterey Bay, CA, that are ammonia-oxidizing	3300021185	Environmental	Aquatic	Marine	Intertidal zone	Unclassified	seawater	marine water column	643628	1	1.42414	68	96.8415
JGI	M250012015metaG_FD	248049	265949735	1124	0	-	Marine archaeal communities from Monterey Bay, CA, that are ammonia-oxidizing	3300021065	Environmental	Aquatic	Marine	Intertidal zone	Unclassified	seawater	marine water column	240678	2	7.52022	48	180.485
JGI	MalvirmetaMSP114_FD	95965	117423434	1342	0	-	Deep ocean microbial communities from the Global Malaspina Expedition	3300025268	Environmental	Aquatic	Marine	Oceanic	Unclassified	Deep ocean	Pacific Ocean	123964	0	0	3	25.5486
JGI	MalvirmetaMSP118_FD	86733	131124064	2118	0	-	Deep ocean microbial communities from the Global Malaspina Expedition	3300025248	Environmental	Aquatic	Marine	Oceanic	Unclassified	Deep ocean	Pacific Ocean	132328	1	7.62637	16	122.022
JGI	MarCyaLeptolynsp_FD	141849	465487180	31972	0	-	Marine cyanobacterial communities from Panama, similar to Oscillatoria species	3300027607	Environmental	Aquatic	Marine	Unclassified	Unclassified	Marine	Panama canal	425313	4	8.59315	223	479.068
JGI	Maria360metaG_FD	240807	257779489	1123	0	-	Polar desert microbial communities from Antarctic Dry Valleys	3300048516	Environmental	Terrestrial	Soil	Sand	Desert	sand	Polar desert sand	236960	4	15.5171	23	89.2235
JGI	Maria605metaG_FD	116588	123018154	1105	0	-	Polar desert microbial communities from Antarctic Dry Valleys	3300048545	Environmental	Terrestrial	Soil	Sand	Desert	sand	Polar desert sand	130066	0	0	28	227.609
JGI	MarorgKNORR_S2LV_2_FD	278981	347898222	1433	0	-	Marine microbial communities from the Southern Atlantic Ocean affecting the dissolved organic carbon pool	3300027755	Environmental	Aquatic	Marine	Oceanic	Unclassified	Marine	South Atlantic Ocean	311108	1	2.8744	133	382.296
JGI	MarorgKNORR_S2LV_3_FD	238700	295657909	1417	0	-	Marine microbial communities from the Southern Atlantic Ocean affecting the dissolved organic carbon pool	3300027702	Environmental	Aquatic	Marine	Oceanic	Unclassified	Marine	South Atlantic Ocean	270239	3	10.1469	45	152.203
JGI	MarorgKNORR_S2LV_4_FD	224828	313032259	1739	0	-	Marine microbial communities from the Southern Atlantic Ocean affecting the dissolved organic carbon pool	3300027700	Environmental	Aquatic	Marine	Oceanic	Unclassified	Marine	South Atlantic Ocean	282227	1	3.19456	102	325.845
JGI	MarorgKNORR_S2LV_6_FD	649578	692238784	1117	0	-	Marine microbial communities from the Southern Atlantic Ocean affecting the dissolved organic carbon pool	3300027827	Environmental	Aquatic	Marine	Oceanic	Unclassified	Marine	South Atlantic Ocean	623410	2	2.88918	165	238.357
JGI	Mat_MG_3_FD	453396	729863837	2325	0	-	Methane metabolizing microbial communities from different methane-rich environments from various locations	3300045118	Environmental	Aquatic	Freshwater	Lake	Unclassified	Freshwater	lake water	706792	2	2.74024	355	486.392
JGI	MaytaG_FD	314570	357682729	1241	0	-	Estuarine microbial communities from the San Francisco Bay-Delta (SFBD), California, United States	3300044491	Environmental	Aquatic	Marine	Intertidal zone	Estuary	Estuarine water	Estuary water column	351891	0	0	30	83.8732
JGI	MB00Nmetagenome_FD	685711	1113137908	2340	0	-	Lab enriched peat soil microbial communities from two peatlands near Ithaca, NY, United States	3300034091	Environmental	Aquatic	Marine	Oceanic	Seawater	peat soil	Ombrotrophic bog	1103707	1	0.898361	262	235.371
JGI	MB2SIPfraction_4_FD	517193	792647061	2093	0	-	Lab enriched peat soil microbial communities from two peatlands near Ithaca, NY, United States	3300033982	Environmental	Terrestrial	Soil	Peat	Bog	peat soil	Ombrotrophic bog	779306	1	1.2616	190	239.703
JGI	MB2SIPfraction_FD	183666	278794941	2012	0	-	Lab enriched peat soil microbial communities from two peatlands near Ithaca, NY, United States	3300033561	Environmental	Terrestrial	Soil	Peat	Bog	peat soil	Ombrotrophic bog	275021	0	0	56	200.864
JGI	MBR_D154_3_FD	35243	120642674	27231	0	-	Sludge and produced water microbial communities from membrane bioreactor in Denver, Colorado, USA	3300042219	Engineered	Bioremediation	Hydrocarbon	Unclassified	Unclassified	Sludge	Sludge of the membrane bioreactor (MBR) treating produced water (wastewater from fracking); TDS- 40 g/L	116516	0	0	34	281.824
JGI	MBR_D174_2_FD	46480	154136103	23320	0	-	Sludge and produced water microbial communities from membrane bioreactor in Denver, Colorado, USA	3300042223	Engineered	Bioremediation	Hydrocarbon	Unclassified	Unclassified	Sludge	Sludge of the membrane bioreactor (MBR) treating produced water (wastewater from fracking); TDS- 40 g/L	148876	0	0	40	259.511
JGI	MBR_D235_3_FD	47529	144832105	18434	0	-	Sludge and produced water microbial communities from membrane bioreactor in Denver, Colorado, USA	3300042266	Engineered	Bioremediation	Hydrocarbon	Unclassified	Unclassified	Sludge	Sludge of the membrane bioreactor (MBR) treating produced water (wastewater from fracking); TDS- 70 g/L	140001	0	0	38	262.373
JGI	MBR_D263_1_FD	58748	161158792	15900	0	-	Sludge and produced water microbial communities from membrane bioreactor in Denver, Colorado, USA	3300042239	Engineered	Bioremediation	Hydrocarbon	Unclassified	Unclassified	Sludge	Sludge of the membrane bioreactor (MBR) treating produced water (wastewater from fracking); TDS- 80 g/L	155409	0	0	39	241.997
JGI	MBR_D307_2_FD	68578	179464121	11047	0	-	Sludge and produced water microbial communities from membrane bioreactor in Denver, Colorado, USA	3300042443	Engineered	Bioremediation	Hydrocarbon	Unclassified	Unclassified	Sludge	Sludge of the membrane bioreactor (MBR) treating produced water (wastewater from fracking); TDS- 100 g/L	174341	0	0	42	234.03
JGI	MBR_D307_3_FD	64473	168899247	13249	0	-	Sludge and produced water microbial communities from membrane bioreactor in Denver, Colorado, USA	3300042247	Engineered	Bioremediation	Hydrocarbon	Unclassified	Unclassified	Sludge	Sludge of the membrane bioreactor (MBR) treating produced water (wastewater from fracking); TDS- 100 g/L	163696	0	0	40	236.828
JGI	MBR_D316_2_FD	59324	167210029	13249	0	-	Sludge and produced water microbial communities from membrane bioreactor in Denver, Colorado, USA	3300042249	Engineered	Bioremediation	Hydrocarbon	Unclassified	Unclassified	Sludge	Sludge of the membrane bioreactor (MBR) treating produced water (wastewater from fracking); TDS- 100 g/L	162008	0	0	35	209.318
JGI	MC6MC0896MG_FD	133751	282697120	3980	0	-	Enriched soil aggregate microbial communities from Iowa State university to study microbial drivers of carbon cycling	3300023059	Environmental	Terrestrial	Soil	Unclassified	Unclassified	enriched soil aggregate	soil aggregates	268817	6	21.2241	33	116.733
JGI	MC6MC0897MG_FD	113353	261720497	5488	0	-	Enriched soil aggregate microbial communities from Iowa State university to study microbial drivers of carbon cycling	3300023055	Environmental	Terrestrial	Soil	Unclassified	Unclassified	enriched soil aggregate	soil aggregates	252552	6	22.9252	17	64.9548
JGI	MC6MC0898MG_FD	115416	236641509	3565	0	-	Enriched soil aggregate microbial communities from Iowa State university to study microbial drivers of carbon cycling	3300023053	Environmental	Terrestrial	Soil	Unclassified	Unclassified	enriched soil aggregate	soil aggregates	225995	4	16.9032	12	50.7096
JGI	MC6MC0908MG_FD	96597	187175252	3244	0	-	Enriched soil aggregate microbial communities from Iowa State university to study microbial drivers of carbon cycling	3300022862	Environmental	Terrestrial	Soil	Unclassified	Unclassified	enriched soil aggregate	soil aggregates	183209	3	16.0278	9	48.0833
JGI	MC6MC0910MG_FD	106728	189491579	2824	0	-	Enriched soil aggregate microbial communities from Iowa State university to study microbial drivers of carbon cycling	3300023252	Environmental	Terrestrial	Soil	Unclassified	Unclassified	enriched soil aggregate	soil aggregates	188319	4	21.1091	9	47.4955
JGI	McNCre117_Aug_MG_FD	151814	221369837	1943	0	-	Freshwater microbial communities from McNutts Creek, Athens, Georgia, United States	3300022745	Environmental	Aquatic	Freshwater	Creek	Unclassified	freshwater	creek water	236823	0	0	21	94.8639
JGI	McNCre2017MG_FD	68324	98665459	1827	0	-	Freshwater microbial communities from McNutts Creek, Athens, Georgia, United States	3300021952	Environmental	Aquatic	Freshwater	Creek	Unclassified	freshwater	creek water	106439	0	0	3	30.4058
JGI	McNCre217_Aug_MG_3_FD	150827	254136900	2532	0	-	Freshwater microbial communities from McNutts Creek, Athens, Georgia, United States	3300022747	Environmental	Aquatic	Freshwater	Creek	Unclassified	freshwater	creek water	256087	1	3.93489	22	86.5675
JGI	McNCre217_Aug_MG_FD	116060	184523592	2330	0	-	Freshwater microbial communities from McNutts Creek, Athens, Georgia, United States	3300022743	Environmental	Aquatic	Freshwater	Creek	Unclassified	freshwater	creek water	189635	0	0	17	92.1291
JGI	McNCre2917MG_FD	126700	177674242	1751	0	-	Freshwater microbial communities from McNutts Creek, Athens, Georgia, United States	3300021956	Environmental	Aquatic	Freshwater	Creek	Unclassified	freshwater	creek water	189074	0	0	8	45.0262
JGI	ME_07m_Virus_AB_2_FD	502440	816109908	2281	0	-	Freshwater bacterial and viral communities from Lake Mendota, Wisconsin, United States	3300046000	Environmental	Aquatic	Freshwater	Lake	Hypolimnion	Freshwater	lake water from pelagic zone	905273	1	1.22533	322	394.555
JGI	ME_07m_Virus_AB_FD	477025	778667643	2349	0	-	Freshwater bacterial and viral communities from Lake Mendota, Wisconsin, United States	3300046028	Environmental	Aquatic	Freshwater	Lake	Hypolimnion	Freshwater	lake water from pelagic zone	859174	3	3.85273	211	270.976
JGI	ME_08Bacteria_A_2_FD	585110	763196049	1546	0	-	Freshwater bacterial and viral communities from Lake Mendota, Wisconsin, United States	3300044952	Environmental	Aquatic	Freshwater	Lake	Hypolimnion	Freshwater	lake water from pelagic zone	748059	5	6.5514	378	495.286
JGI	ME_08Bacteria_A_FD	768298	1019333208	1582	0	-	Freshwater bacterial and viral communities from Lake Mendota, Wisconsin, United States	3300044987	Environmental	Aquatic	Freshwater	Lake	Hypolimnion	Freshwater	lake water from pelagic zone	992949	3	2.9431	392	384.565
JGI	ME_08m_Virus_AB_2_FD	327872	566382244	2620	0	-	Freshwater bacterial and viral communities from Lake Mendota, Wisconsin, United States	3300046003	Environmental	Aquatic	Freshwater	Lake	Hypolimnion	Freshwater	lake water from pelagic zone	627933	0	0	119	210.105
JGI	ME_08m_Virus_AB_FD	296169	489999123	2442	0	-	Freshwater bacterial and viral communities from Lake Mendota, Wisconsin, United States	3300046004	Environmental	Aquatic	Freshwater	Lake	Hypolimnion	Freshwater	lake water from pelagic zone	498107	3	6.12246	184	375.511
JGI	ME_10Bacteria_A_2_FD	622324	753465622	1355	0	-	Freshwater bacterial and viral communities from Lake Mendota, Wisconsin, United States	3300044910	Environmental	Aquatic	Freshwater	Lake	Hypolimnion	Freshwater	lake water from pelagic zone	712377	11	14.5992	92	122.102
JGI	ME_10Bacteria_A_3_FD	492335	581759006	1304	0	-	Freshwater bacterial and viral communities from Lake Mendota, Wisconsin, United States	3300044912	Environmental	Aquatic	Freshwater	Lake	Hypolimnion	Freshwater	lake water from pelagic zone	538581	12	20.6271	64	110.011
JGI	ME0ome_4_FD	324447	358132760	1192	0	-	Freshwater microbial communities from rivers from various locations all over the world	3300047300	Environmental	Aquatic	Freshwater	River	Unclassified	Freshwater	river surface water	360227	4	11.169	48	134.029
JGI	MedBloCARef_M3_FD	204541	240798452	1333	0	-	Forest soil microbial communities from multiple locations in Canada and USA	3300027663	Environmental	Terrestrial	Soil	Loam	Forest soil	Forest soil	Forest soil	253992	0	0	19	78.9042
JGI	MedpolnodulmetaG_2_FD	65359	416197244	15735	0	-	Root nodule microbial communities of legume samples collected from USA, Mexico and Botswana	3300022739	Host-associated	Plants	Roots	Nodule	Unclassified	root nodules	plant root nodules	249229	0	0	1	2.40271
JGI	MER9metagenome_5_FD	352263	482527526	1661	0	-	Sediment microbial communities from irrigation canal system in Merced County, California, USA	3300044477	Engineered	Built environment	Canal	Irrigation canal	Sediment	sediment	sediment from irrigation canal	439072	0	0	59	122.273
JGI	MerIslwburrow_MG_FD	1229595	1347166813	1161	0	-	Sediment chemolithoautotrophic microbial communities from various locations	3300032260	Environmental	Aquatic	Marine	Coastal	Sediment	worm burrow	Iron oxide coated marine worm burrow	1307432	0	0	164	121.737
JGI	MesbioMetagenome_11_FD	263944	462713866	2732	0	-	Mesophilic digester sludge microbial communities from Bavarian biogas plants, Germany	3300049643	Engineered	Bioreactor	Anaerobic	Sludge	Unclassified	Mesophilic digester sludge	mesophilic biogas digester	424468	9	19.4505	79	170.732
JGI	MesbioMetagenome_14_FD	290402	562768281	3567	0	-	Mesophilic digester sludge microbial communities from Bavarian biogas plants, Germany	3300049638	Engineered	Bioreactor	Anaerobic	Sludge	Unclassified	Mesophilic digester sludge	mesophilic biogas digester	519121	22	39.0925	148	262.986
JGI	MesbioMetagenome_7_FD	246686	422123221	2627	0	-	Mesophilic digester sludge microbial communities from Bavarian biogas plants, Germany	3300049648	Engineered	Bioreactor	Anaerobic	Sludge	Unclassified	Mesophilic digester sludge	mesophilic biogas digester	385590	13	30.7967	60	142.139
JGI	MesbioMetagenome_8_FD	348787	662655866	3198	0	-	Mesophilic digester sludge microbial communities from Bavarian biogas plants, Germany	3300049640	Engineered	Bioreactor	Anaerobic	Sludge	Unclassified	Mesophilic digester sludge	mesophilic biogas digester	605865	24	36.2179	155	233.907
JGI	MesbioMetagenome_9_FD	263685	483624427	2967	0	-	Mesophilic digester sludge microbial communities from Bavarian biogas plants, Germany	3300049641	Engineered	Bioreactor	Anaerobic	Sludge	Unclassified	Mesophilic digester sludge	mesophilic biogas digester	443992	16	33.0835	93	192.298
JGI	MESome_FD	33408	148565391	43856	0	-	Characterization of biomass-degrading enzymes from insect-associated, soil, and chicken feces microbial communities from the USA and Brazil	3300044915	Environmental	Terrestrial	Nest	Insects nest	Nest dump	ant dump	Ant dump-derived culture enriched in switchgrass conversion residue	140756	6	40.3863	19	127.89
JGI	MetaGCBIW2018_FD	67122	125483661	3152	0	-	Extreme environments viral communities from various locations	3300032129	Environmental	Aquatic	Marine	Coastal	Unclassified	cryopeg brine	Permafrost cryopeg brine	115254	0	0	19	151.414
JGI	MetaGSB_022018_FD	769850	863992356	1213	0	-	Extreme environments viral communities from various locations	3300035162	Environmental	Aquatic	Marine	Oceanic	Seawater	sea-ice brine	Sea ice brine	803729	0	0	17	19.6761
JGI	MetcocultureR1M_FD	9138	15281286	2913	0	-	Systems level insights into methane cycling in arid and semi-arid ecosystems	3300028432	Environmental	Terrestrial	Soil	Unclassified	Desert	soil	Desert soil	15356	0	0	4	261.758
JGI	MetYM1_FD	130	13269641	254335	0	-	Systems level insights into methane cycling in arid and semi-arid ecosystems	3300028438	Environmental	Terrestrial	Soil	Unclassified	Desert	soil	Desert soil	12239	0	0	5	376.8
JGI	METZYME_3_150m_FD	240446	319107767	1608	0	-	Marine microbial communities from oxygen minimum zone in the mesopelagic equatorial Pacific	3300027709	Environmental	Aquatic	Marine	Oceanic	Unclassified	Marine	Pacific Ocean	285419	0	0	97	303.973
JGI	METZYME_3_250m_FD	229940	304981701	1606	0	-	Marine microbial communities from oxygen minimum zone in the mesopelagic equatorial Pacific	3300027699	Environmental	Aquatic	Marine	Oceanic	Unclassified	Marine	Pacific Ocean	271999	2	6.55777	113	370.514
JGI	METZYME_3_550m_FD	162571	222841242	1701	0	-	Marine microbial communities from oxygen minimum zone in the mesopelagic equatorial Pacific	3300027622	Environmental	Aquatic	Marine	Oceanic	Unclassified	Marine	Pacific Ocean	198686	1	4.4875	83	372.462
JGI	METZYME_3_800m_FD	240714	243640931	1055	0	-	Marine microbial communities from oxygen minimum zone in the mesopelagic equatorial Pacific	3300027630	Environmental	Aquatic	Marine	Oceanic	Unclassified	Marine	Pacific Ocean	216701	0	0	76	311.934
JGI	METZYME_5_50m_FD	412977	414035125	1024	0	-	Marine microbial communities from oxygen minimum zone in the mesopelagic equatorial Pacific	3300027774	Environmental	Aquatic	Marine	Oceanic	Unclassified	Marine	Pacific Ocean	376663	5	12.0763	32	77.2881
JGI	MHFSIPfraction_3_FD	114756	131095922	1253	0	-	Lab enriched peat soil microbial communities from two peatlands near Ithaca, NY, United States	3300033500	Environmental	Terrestrial	Soil	Peat	Fen	peat soil	Mierotrophic fen	133728	0	0	17	129.676
JGI	MHFSIPfraction_FD	169640	182315433	1125	0	-	Lab enriched peat soil microbial communities from two peatlands near Ithaca, NY, United States	3300033502	Environmental	Terrestrial	Soil	Peat	Fen	peat soil	Mierotrophic fen	182092	0	0	27	148.095
JGI	MI_taG_2_FD	216255	243476843	1220	0	-	Freshwater picocyanobacteria communities from the Laurentian Great Lakes, United States	3300037839	Environmental	Aquatic	Freshwater	Lake	Unclassified	freshwater	prefiltered lake water (0.2-1.6 micron)	229328	1	4.10717	28	115.001
JGI	MI_taG_3_FD	224470	262929069	1285	0	-	Freshwater picocyanobacteria communities from the Laurentian Great Lakes, United States	3300037795	Environmental	Aquatic	Freshwater	Lake	Unclassified	freshwater	prefiltered lake water (0.2-1.6 micron)	247376	3	11.4099	35	133.116
JGI	MIS2016226_MG_FD	144924	173352692	1323	0	-	Microbial communities from sediments and microbial mats in various locations	3300033494	Environmental	Aquatic	Freshwater	Lake	Sediment	microbial mat	microbial mat	149774	1	5.76859	11	63.4545
JGI	Miss_Atlam_RepA__2_FD	58374	63881252	1175	0	-	Freshwater microbial communities amended with dissolved organic matter (DOM) from various rivers in the United States	3300024498	Environmental	Aquatic	Freshwater	River	Unclassified	Freshwater	river water	64458	0	0	11	172.194
JGI	Miss_Colum_RepA__FD	79748	105254611	1579	0	-	Freshwater microbial communities amended with dissolved organic matter (DOM) from various rivers in the United States	3300024312	Environmental	Aquatic	Freshwater	River	Unclassified	Freshwater	river water	104863	0	0	8	76.0062
JGI	Miss_Colum_RepB__2_FD	56752	66369038	1293	0	-	Freshwater microbial communities amended with dissolved organic matter (DOM) from various rivers in the United States	3300024491	Environmental	Aquatic	Freshwater	River	Unclassified	Freshwater	river water	66990	0	0	14	210.942
JGI	Miss_Law_RepC_8d_FD	68737	90384745	1557	0	-	Freshwater microbial communities amended with dissolved organic matter (DOM) from various rivers in the United States	3300024278	Environmental	Aquatic	Freshwater	River	Unclassified	Freshwater	river water	89250	0	0	11	121.702
JGI	Miss_Law_RepC_8h_FD	95572	111161832	1275	0	-	Freshwater microbial communities amended with dissolved organic matter (DOM) from various rivers in the United States	3300027160	Environmental	Aquatic	Freshwater	River	Unclassified	Freshwater	river water	110570	1	8.99589	25	224.897
JGI	Miss_Miss_RepB_8_FD	66199	84078541	1486	0	-	Freshwater microbial communities amended with dissolved organic matter (DOM) from various rivers in the United States	3300024501	Environmental	Aquatic	Freshwater	River	Unclassified	Freshwater	river water	85202	1	11.8936	6	71.3618
JGI	MOS_S1_MG_FD	305976	439929230	1770	0	-	Bacterial and archaeal communities from various locations to study Microbial Dark Matter (Phase II)	3300037501	Environmental	Aquatic	Freshwater	Desert springs	Benthic	Desert spring	Freshwater carbonate spring	431981	3	6.81928	174	395.518
JGI	MOS_S4_MG_FD	316682	445193116	1778	0	-	Bacterial and archaeal communities from various locations to study Microbial Dark Matter (Phase II)	3300037465	Environmental	Aquatic	Freshwater	Desert springs	Benthic	Desert spring	Freshwater carbonate spring	435116	4	8.98486	188	422.289
JGI	MOSPS1Metagenome_15_FD	991606	1303657223	1569	0	-	Seawater and ice microbial communities from Arctic Ocean	3300046450	Environmental	Aquatic	Marine	Oceanic	Unclassified	Seawater	seawater	1216690	1	0.767073	424	325.239
JGI	MOSPS1Metagenome_2_FD	1294623	1615973438	1415	0	-	Seawater and ice microbial communities from Arctic Ocean	3300046467	Environmental	Aquatic	Marine	Oceanic	Unclassified	Seawater	seawater	1558112	1	0.618822	804	497.533
JGI	MOSPS1Metagenome_5_FD	856106	1305479295	2047	0	-	Seawater and ice microbial communities from Arctic Ocean	3300047667	Environmental	Aquatic	Marine	Oceanic	Unclassified	Sea ice	melted sea ice core top	1132694	0	0	167	127.922
JGI	MOSPS1Metagenome_6_FD	704812	1129254958	2199	0	-	Seawater and ice microbial communities from Arctic Ocean	3300047666	Environmental	Aquatic	Marine	Oceanic	Unclassified	Sea ice	melted sea ice core top	981373	1	0.88554	121	107.15
JGI	MOSPS1Metagenome_7_FD	1148056	1915445918	2320	0	-	Seawater and ice microbial communities from Arctic Ocean	3300046534	Environmental	Aquatic	Marine	Oceanic	Unclassified	Sea ice	melted sea ice core middle	1652598	2	1.04414	184	96.0612
JGI	MpolbnodulesMG_FD	100189	418141286	10258	0	-	Root nodule microbial communities of legume samples collected from USA, Mexico and Botswana	3300033464	Host-associated	Plants	Roots	Nodule	Unclassified	root nodules	plant nodule	249471	0	0	1	2.39154
JGI	MSEWelMarce3H_FC_FD	349119	428617721	1377	0	-	Subsurface microbial communities from deep shales in Ohio and West Virginia, USA	3300028027	Environmental	Terrestrial	Geologic	Sediment	Unclassified	deep subsurface sediment	hydraulically fractured gas well	356498	0	0	38	88.6571
JGI	Munlanlewell138R_FD	782723	1381160438	2843	0	-	Leachate and groundwater microbial communities from a municipal landfill and adjacent aquifer in Southern Ontario, Canada	3300028603	Engineered	Solid waste	Landfill	Unclassified	Unclassified	landfill leachate	Landfill leachate from leachate well	1353541	8	5.79223	192	139.014
JGI	Munlanlwell13791_FD	991568	1570465798	2227	0	-	Leachate and groundwater microbial communities from a municipal landfill and adjacent aquifer in Southern Ontario, Canada	3300029288	Engineered	Solid waste	Landfill	Unclassified	Unclassified	landfill leachate	Landfill leachate from leachate well	1612952	1	0.636754	177	112.705
JGI	MunlanPumphouse1_FD	324930	563730789	2922	0	-	Leachate and groundwater microbial communities from a municipal landfill and adjacent aquifer in Southern Ontario, Canada	3300028032	Environmental	Aquatic	Freshwater	Groundwater	Unclassified	groundwater	Landfill leachate from composite cistern	535550	1	1.7739	62	109.982
JGI	MunlanPumphouse3_FD	854548	1294432876	2042	0	-	Leachate and groundwater microbial communities from a municipal landfill and adjacent aquifer in Southern Ontario, Canada	3300028602	Environmental	Aquatic	Freshwater	Groundwater	Unclassified	groundwater	Landfill leachate from composite cistern	1218966	8	6.18031	174	134.422
[truncated: 525 more rows]

## Sheet: Table S2
Table S2. Detection rate and frequency of nanE and nanH genes in different human body parts and ecosystem types.
Database	Source / Ecosystem type	Total # samples	# Samples with nanE	Detection rate of nanE (%) 1	Average frequency of nanE (hits/Gb) 2	# Samples with nanH	Detection rate of nanH (%) 1	Average frequency of nanH (hits/Gb) 2
HMP	Buccal mucosa	134	133	99.2537	268.168	130	97.0149	161.907
HMP	Dorsum of tongue	205	205	100	143.318	204	99.5122	134.744
HMP	External naris	27	24	88.8889	137.864	24	88.8889	195.715
HMP	Feces	523	474	90.631	44.0849	523	100	248.722
HMP	Gingiva	194	194	100	123.506	192	98.9691	90.066
HMP	Palatine tonsil	12	11	91.6667	90.3287	10	83.3333	147.804
HMP	Portion of saliva	2	1	-	-	2	-	-
HMP	Retroauricular crease (left and right)	16	12	75	-	13	81.25	-
HMP	Throat	2	2	-	-	2	-	-
HMP	Vagina (orifice and posterior)	17	13	76.4706	174.903	17	100	187.195
JGI/TARA	Engineered--Artificial ecosystem--Soil microcosm	8	5	62.5	6.06885	8	100	70.5286
JGI/TARA	Engineered--Bioreactor--Anaerobic	30	30	100	60.0268	30	100	161.998
JGI/TARA	Engineered--Bioreactor--Denitrification	11	7	63.6364	10.9544	11	100	255.102
JGI/TARA	Engineered--Bioremediation--Hydrocarbon	15	7	46.6667	-	15	100	234.315
JGI/TARA	Engineered--Bioremediation--Tetrachloroethylene and derivatives	5	2	40	-	5	100	152.513
JGI/TARA	Engineered--Bioremediation--Thiocyanate	2	2	-	-	2	-	-
JGI/TARA	Engineered--Biotransformation--Mixed alcohol bioreactor	1	1	-	-	1	-	-
JGI/TARA	Engineered--Built environment--Canal	3	1	33.3333	-	3	100	74.4406
JGI/TARA	Engineered--Built environment--Water treatment plant	2	1	-	-	2	-	-
JGI/TARA	Engineered--Lab enrichment--Defined media	24	15	62.5	26.3289	23	95.8333	240.411
JGI/TARA	Engineered--Modeled--Simulated communities (microbial mixture)	13	7	53.8462	11.3129	11	84.6154	130.06
JGI/TARA	Engineered--Solid waste--Composting	3	3	100	-	3	100	114.457
JGI/TARA	Engineered--Solid waste--Feedstock	2	2	-	-	2	-	-
JGI/TARA	Engineered--Solid waste--Landfill	3	3	100	-	3	100	117.719
JGI/TARA	Engineered--Wastewater--Activated sludge	2	2	-	-	2	-	-
JGI/TARA	Engineered--Wastewater--Anaerobic digestor	8	7	87.5	-	8	100	276.945
JGI/TARA	Engineered--Wastewater--Nutrient removal	5	4	80	-	5	100	184.594
JGI/TARA	Engineered--WWTP--Wastewater	4	4	100	-	4	100	158.468
JGI/TARA	Environmental--Air--Outdoor air	4	1	25	-	4	100	-
JGI/TARA	Environmental--Aquatic--Floodplain	15	8	53.3333	1.42539	15	100	203.826
JGI/TARA	Environmental--Aquatic--Freshwater	208	142	68.2692	9.43032	200	96.1538	203.008
JGI/TARA	Environmental--Aquatic--Marine	358	198	55.3073	7.55087	350	97.7654	172.745
JGI/TARA	Environmental--Aquatic--Non-marine saline and alkaline	30	16	53.3333	16.9918	27	90	122.671
JGI/TARA	Environmental--Aquatic--Thermal springs	60	45	75	13.3316	56	93.3333	276.572
JGI/TARA	Environmental--Terrestrial--Cave	3	2	66.6667	-	3	100	150.627
JGI/TARA	Environmental--Terrestrial--Deep subsurface	18	7	38.8889	25.9471	16	88.8889	155.241
JGI/TARA	Environmental--Terrestrial--Floodplain	6	0	0	-	6	100	143.439
JGI/TARA	Environmental--Terrestrial--Geologic	1	0	-	-	1	-	-
JGI/TARA	Environmental--Terrestrial--Nest	15	15	100	59.5738	15	100	165.014
JGI/TARA	Environmental--Terrestrial--Oil reservoir	5	2	40	-	5	100	65.4779
JGI/TARA	Environmental--Terrestrial--Plant litter	10	2	20	-	9	90	39.6895
JGI/TARA	Environmental--Terrestrial--Rock-dwelling (endoliths)	22	16	72.7273	11.626	22	100	171.767
JGI/TARA	Environmental--Terrestrial--Rock-dwelling (subaerial biofilms)	8	8	100	-	8	100	145.547
JGI/TARA	Environmental--Terrestrial--Soil	326	163	50	8.14084	326	100	198.204
JGI/TARA	Environmental--Terrestrial--Volcanic	1	0	-	-	1	-	-
JGI/TARA	Host-associated--Algae--Green algae	2	0	-	-	2	-	-
JGI/TARA	Host-associated--Algae--Microalgae	1	0	-	-	1	-	-
JGI/TARA	Host-associated--Annelida--Digestive system	10	4	40	-	9	90	7.87604
JGI/TARA	Host-associated--Annelida--Integument	1	0	-	-	1	-	-
JGI/TARA	Host-associated--Arthropoda: Insects--Digestive system	3	3	100	3.73203	3	100	34.3687
JGI/TARA	Host-associated--Mammals--Digestive system	25	17	68	26.2532	23	92	86.5947
JGI/TARA	Host-associated--Mollusca--Shell	1	0	-	-	1	-	-
JGI/TARA	Host-associated--Plants--Peat moss	10	6	60	1.91528	10	100	103.767
JGI/TARA	Host-associated--Plants--Phyllosphere	30	23	76.6667	40.7769	23	76.6667	128.581
JGI/TARA	Host-associated--Plants--Roots	67	40	59.7015	9.92324	66	98.5075	154.415
JGI/TARA	Host-associated--Plants--Wood	6	0	0	-	1	16.6667	-
JGI/TARA	Host-associated--Tunicates--Ascidians	2	0	-	-	0	-	-
1, Detection rate was calculated only when there were at least three metagenomes from each ecosystem type or human body part.
2, Average frequency was calculated only when both the total number of metagenomes and the NanE or sialidase genes in each metagenome were at least three.

## Sheet: Table S3
Table S3. The detailed information of SAC clusters.
SAC cluster ID	Assembly ID	SAC cluster ID used in Fig.4	Clade in Fig.4	Contig length (bp)	Domain 1	Phylum 1	Class 1	Order 1	Family 1	Genus 1	Species 1	Strain 1	Ecosystem type 2/Human body part
041ome_7_FD|scaffold_1473_c1	041ome_7_FD	041ome_7_FD	III-A	25463	Bacteria	Proteobacteria	Gammaproteobacteria	Enterobacterales	Alteromonadaceae	-	-	-	Environmental--Aquatic--Marine
104_891_SD_DR_1m_FD|scaffold_1466_c1	104_891_SD_DR_1m_FD	104_891_SD_DR_1m_FD	IV-B	56465	Bacteria	-	-	-	-	-	-	-	Environmental--Terrestrial--Soil
1D_rmetaG_FD|scaffold_426_c1	1D_rmetaG_FD	1D_rmetaG_FD	II-E	30537	Bacteria	Firmicutes_A	Clostridia	-	-	-	-	-	Environmental--Aquatic--Marine
25_45_M_1_FD|scaffold_561_c1	25_45_M_1_FD	25_45_M_1_FD	IV-E	20050	Bacteria	Actinobacteriota	-	-	-	-	-	-	Environmental--Terrestrial--Soil
3A1ome_FD|scaffold_6_c1	3A1ome_FD	3A1ome_FD	III-B	1079222	Bacteria	Proteobacteria	Alphaproteobacteria	-	-	-	-	-	Environmental--Terrestrial--Nest
3A50Ametagenome_FD|scaffold_19_c1	3A50Ametagenome_FD	3A50Ametagenome_FD	III-B	256887	Bacteria	Proteobacteria	Alphaproteobacteria	-	-	-	-	-	Environmental--Terrestrial--Nest
92_891_SD_DR_1m__FD|scaffold_1207_c1	92_891_SD_DR_1m__FD	92_891_SD_DR_1m__FD	-	56481	Bacteria	-	-	-	-	-	-	-	Environmental--Terrestrial--Soil
AB_TrOCs_1_FD|scaffold_8278_c1	AB_TrOCs_1_FD	AB_TrOCs_1_FD	II-C	13501	Bacteria	Firmicutes_A	Clostridia	Lachnospirales	-	-	-	-	Engineered--Bioreactor--Denitrification
AgamicAtAmrz_FD|scaffold_1242_c1	AgamicAtAmrz_FD	AgamicAtAmrz_FD	III-D	16431	Bacteria	Proteobacteria	Gammaproteobacteria	Enterobacterales	Enterobacteriaceae	-	-	-	Host-associated--Plants--Roots
AgamicAtPrz_FD|scaffold_35_c1	AgamicAtPrz_FD	AgamicAtPrz_FD	III-D	428592	Bacteria	Proteobacteria	Gammaproteobacteria	Enterobacterales	Enterobacteriaceae	-	-	-	Host-associated--Plants--Phyllosphere
AgamicMgSfrz_FD|1050109_contig_663	AgamicMgSfrz_FD	AgamicMgSfrz_FD	III-D	24221	Bacteria	Proteobacteria	Gammaproteobacteria	Enterobacterales	Enterobacteriaceae	-	-	-	Host-associated--Plants--Phyllosphere
AgamicOrMarz_FD|scaffold_1688_c1	AgamicOrMarz_FD	AgamicOrMarz_FD|c_1	III-D	12728	Bacteria	Proteobacteria	Gammaproteobacteria	Enterobacterales	Enterobacteriaceae	Enterobacter	-	-	Host-associated--Plants--Phyllosphere
AgamicOrMarz_FD|scaffold_186_c1	AgamicOrMarz_FD	AgamicOrMarz_FD|c_2	III-D	50671	Bacteria	Proteobacteria	Gammaproteobacteria	Enterobacterales	Enterobacteriaceae	Enterobacter	-	-	Host-associated--Plants--Phyllosphere
AgamicOrMarz_FD|scaffold_765_c1	AgamicOrMarz_FD	AgamicOrMarz_FD|c_3	III-D	20991	Bacteria	Proteobacteria	Gammaproteobacteria	Enterobacterales	Enterobacteriaceae	Enterobacter	-	-	Host-associated--Plants--Phyllosphere
AntDryMetagUQ493_FD|1029462_contig_6	AntDryMetagUQ493_FD	AntDryMetagUQ493_FD	IV-B	646739	-	-	-	-	-	-	-	-	Environmental--Aquatic--Freshwater
AntDryMetagUQ836_FD|1029459_contig_6	AntDryMetagUQ836_FD	AntDryMetagUQ836_FD	IV-B	646739	-	-	-	-	-	-	-	-	Environmental--Aquatic--Freshwater
ARWome_17_FD|scaffold_14_c1	ARWome_17_FD	ARWome_17_FD	III-B	996350	Bacteria	Proteobacteria	Alphaproteobacteria	Rhizobiales	-	-	-	-	Environmental--Aquatic--Non-marine Saline and Alkaline
ARWome_20_FD|scaffold_280_c1	ARWome_20_FD	ARWome_20_FD	III-B	59350	Bacteria	Proteobacteria	Alphaproteobacteria	Rhodobacterales	Rhodobacteraceae	-	-	-	Environmental--Aquatic--Non-marine Saline and Alkaline
ARWome_9_FD|scaffold_8_c1	ARWome_9_FD	ARWome_9_FD	III-B	1202444	Bacteria	Proteobacteria	Alphaproteobacteria	Rhizobiales	-	-	-	-	Environmental--Aquatic--Non-marine Saline and Alkaline
AusEucMetagenome_4_FD|scaffold_14_c1	AusEucMetagenome_4_FD	AusEucMetagenome_4_FD	III-D	297934	Bacteria	Proteobacteria	Gammaproteobacteria	Enterobacterales	Enterobacteriaceae	-	-	-	Environmental--Terrestrial--Soil
AusPinMetagenome_3_FD|scaffold_19_c1	AusPinMetagenome_3_FD	AusPinMetagenome_3_FD	III-D	232211	Bacteria	Proteobacteria	Gammaproteobacteria	Enterobacterales	Enterobacteriaceae	-	-	-	Environmental--Terrestrial--Soil
AusPinMetagenome_8_FD|scaffold_56_c1	AusPinMetagenome_8_FD	AusPinMetagenome_8_FD	III-D	119021	Bacteria	Proteobacteria	Gammaproteobacteria	Enterobacterales	Enterobacteriaceae	Enterobacter	-	-	Environmental--Terrestrial--Soil
AutmiccommuBRH23_FD|1029490_contig_4803	AutmiccommuBRH23_FD	AutmiccommuBRH23_FD	IV-C	13600	Bacteria	Actinobacteriota	Actinomycetia	-	-	-	-	-	Environmental--Terrestrial--Deep subsurface
BarGraIncu00431A_FD|1022009_contig_4245	BarGraIncu00431A_FD	BarGraIncu00431A_FD	I-A	9971	Bacteria	Firmicutes_A	Clostridia	-	-	-	-	-	Environmental--Terrestrial--Soil
BES847metagenome_6_FD|scaffold_6501_c1	BES847metagenome_6_FD	BES847metagenome_6_FD	III-D	7373	Bacteria	Proteobacteria	Gammaproteobacteria	Enterobacterales	Enterobacteriaceae	-	-	-	Host-associated--Plants--Roots
BioPla4DNA1_FD|1021321_contig_166	BioPla4DNA1_FD	BioPla4DNA1_FD|c_1	-	76029	Bacteria	-	-	-	-	-	-	-	Engineered--Biotransformation--Mixed alcohol bioreactor
BioPla4DNA1_FD|1021321_contig_92	BioPla4DNA1_FD	BioPla4DNA1_FD|c_2	II-C	98846	Bacteria	Firmicutes_A	Clostridia	-	-	-	-	-	Engineered--Biotransformation--Mixed alcohol bioreactor
CalCamMetagenome_FD|scaffold_56788_c1	CalCamMetagenome_FD	CalCamMetagenome_FD	IV-B	3547	Bacteria	Actinobacteriota	Actinomycetia	-	-	-	-	-	Environmental--Terrestrial--Soil
CIRrhimetagenome_2_FD|scaffold_23663_c1	CIRrhimetagenome_2_FD	CIRrhimetagenome_2_FD	III-D	5130	Bacteria	Proteobacteria	Gammaproteobacteria	Enterobacterales	Enterobacteriaceae	-	-	-	Host-associated--Plants--Roots
COG_02_FD|1016707_contig_1266	COG_02_FD	COG_02_FD	III-D	20003	Bacteria	-	-	-	-	-	-	-	Environmental--Aquatic--Marine
COG_03_FD|1016710_contig_4684	COG_03_FD	COG_03_FD	III-D	11119	Bacteria	-	-	-	-	-	-	-	Environmental--Aquatic--Marine
COG_04_FD|1016713_contig_4393	COG_04_FD	COG_04_FD	III-D	12216	Bacteria	-	-	-	-	-	-	-	Environmental--Aquatic--Marine
Cruoilmetagenom2_FD|1019848_contig_712	Cruoilmetagenom2_FD	Cruoilmetagenom2_FD	II-C	30126	Bacteria	Firmicutes	Bacilli	-	-	-	-	-	Environmental--Aquatic--Marine
CryGey13umfilter_2_FD|1046603_contig_5	CryGey13umfilter_2_FD	CryGey13umfilter_2_FD	III-A	502659	Bacteria	Proteobacteria	Gammaproteobacteria	Enterobacterales	-	-	-	-	Environmental--Aquatic--Marine
DMBome_FD|scaffold_5713_c1	DMBome_FD	DMBome_FD	I-B	3724	Bacteria	Firmicutes	Bacilli	Lactobacillales	Lactobacillaceae	-	-	-	Engineered--Bioreactor--Anaerobic
DNA014bBCH_MG_FD|scaffold_3_c1	DNA014bBCH_MG_FD	DNA014bBCH_MG_FD	IV-C	247676	Bacteria	Actinobacteriota	Actinomycetia	Actinomycetales	Micrococcaceae	-	-	-	Environmental--Terrestrial--Soil
E1_negO2CPB_FD|scaffold_1512_c1	E1_negO2CPB_FD	E1_negO2CPB_FD|c_1	III-B	13764	Bacteria	-	-	-	-	-	-	-	Environmental--Aquatic--Marine
E1_negO2CPB_FD|scaffold_480_c2	E1_negO2CPB_FD	E1_negO2CPB_FD|c_2	III-B	17999	Bacteria	Proteobacteria	Alphaproteobacteria	Rhodobacterales	Rhodobacteraceae	-	-	-	Environmental--Aquatic--Marine
E1_negO2CPB_FD|scaffold_9198_c1	E1_negO2CPB_FD	E1_negO2CPB_FD|c_3	III-A	6105	Bacteria	Proteobacteria	Gammaproteobacteria	Enterobacterales	Vibrionaceae	-	-	-	Environmental--Aquatic--Marine
E2_AmbCPB_FD|scaffold_6411_c1	E2_AmbCPB_FD	E2_AmbCPB_FD	III-B	7239	Bacteria	Proteobacteria	Alphaproteobacteria	-	-	-	-	-	Environmental--Aquatic--Marine
E2_negO2CPA_FD|scaffold_4087_c1	E2_negO2CPA_FD	E2_negO2CPA_FD	III-B	7884	Bacteria	Proteobacteria	Alphaproteobacteria	-	-	-	-	-	Environmental--Aquatic--Marine
EBPBio142005_DNA_FD|1049370_contig_21	EBPBio142005_DNA_FD	EBPBio142005_DNA_FD	IV-D	384537	Bacteria	Actinobacteriota	Actinomycetia	-	-	-	-	-	Engineered--Wastewater--Nutrient removal
EBPBio172007_DNA_FD|1049373_contig_1104	EBPBio172007_DNA_FD	EBPBio172007_DNA_FD	IV-D	17375	Bacteria	Actinobacteriota	Actinomycetia	-	-	-	-	-	Engineered--Wastewater--Nutrient removal
EBPBio242008_DNA_FD|1049376_contig_333	EBPBio242008_DNA_FD	EBPBio242008_DNA_FD	IV-D	50395	Bacteria	Actinobacteriota	Actinomycetia	-	-	-	-	-	Engineered--Wastewater--Nutrient removal
ElkDunMinimDraft_4_FD|scaffold_546_c1	ElkDunMinimDraft_4_FD	ElkDunMinimDraft_4_FD	IV-C	16923	Bacteria	Actinobacteriota	Actinomycetia	Actinomycetales	-	-	-	-	Host-associated--Mammals--Digestive system
EPASupsiteHSE605_FD|1022101_contig_5613	EPASupsiteHSE605_FD	EPASupsiteHSE605_FD	II-E	6624	Bacteria	Firmicutes_A	Clostridia	Clostridiales	Clostridiaceae	Clostridium	-	-	Engineered--Bioremediation--Tetrachloroethylene and derivatives
FD_D10_02_FD|scaffold_813_c2	FD_D10_02_FD	FD_D10_02_FD|c_1	III-A	6587	Bacteria	Proteobacteria	Gammaproteobacteria	Enterobacterales	Enterobacteriaceae	-	-	-	Engineered--Bioremediation--Hydrocarbon
FD_D10_02_FD|scaffold_9_c2	FD_D10_02_FD	FD_D10_02_FD|c_2	III-D	57787	Bacteria	Proteobacteria	Gammaproteobacteria	Enterobacterales	Enterobacteriaceae	-	-	-	Engineered--Bioremediation--Hydrocarbon
FD_D56_01_FD|scaffold_745_c1	FD_D56_01_FD	FD_D56_01_FD	III-A	27488	Bacteria	Proteobacteria	Gammaproteobacteria	Enterobacterales	-	-	-	-	Engineered--Bioremediation--Hydrocarbon
G05ome_5_FD|scaffold_49_c1	G05ome_5_FD	G05ome_5_FD	IV-D	468917	Bacteria	Actinobacteriota	Actinomycetia	Actinomycetales	Dermabacteraceae	-	-	-	Environmental--Terrestrial--Nest
G05ome_8_FD|scaffold_33_c1	G05ome_8_FD	G05ome_8_FD	IV-D	626764	Bacteria	Actinobacteriota	Actinomycetia	Actinomycetales	Dermabacteraceae	Brachybacterium	-	-	Environmental--Terrestrial--Nest
G10ome_10_FD|scaffold_4_c1	G10ome_10_FD	G10ome_10_FD	IV-D	727424	Bacteria	Actinobacteriota	Actinomycetia	Actinomycetales	Dermabacteraceae	Brachybacterium	-	-	Environmental--Terrestrial--Nest
G10ome_24_FD|scaffold_9_c2	G10ome_24_FD	G10ome_24_FD	IV-D	491716	Bacteria	Actinobacteriota	Actinomycetia	Actinomycetales	Dermabacteraceae	-	-	-	Environmental--Terrestrial--Nest
GoafecAGen10Rep3_FD|scaffold_3079_c1	GoafecAGen10Rep3_FD	GoafecAGen10Rep3_FD|c_1	II-E	10016	Bacteria	Firmicutes	Bacilli	Lactobacillales	-	-	-	-	Host-associated--Mammals--Digestive system
GoafecAGen10Rep3_FD|scaffold_48_c1	GoafecAGen10Rep3_FD	GoafecAGen10Rep3_FD|c_2	IV-C	329427	Bacteria	Actinobacteriota	Actinomycetia	Actinomycetales	Actinomycetaceae	Actinomyces	-	-	Host-associated--Mammals--Digestive system
GoafecAGen10Rep3_FD|scaffold_649_c1	GoafecAGen10Rep3_FD	GoafecAGen10Rep3_FD|c_3	IV-C	60298	Bacteria	Actinobacteriota	Actinomycetia	Actinomycetales	Actinomycetaceae	Actinomyces	-	-	Host-associated--Mammals--Digestive system
GoafecAGen10Rep3_FD|scaffold_673_c1	GoafecAGen10Rep3_FD	GoafecAGen10Rep3_FD|c_4	II-E	57215	Bacteria	Firmicutes_A	Clostridia	Lachnospirales	Lachnospiraceae	-	-	-	Host-associated--Mammals--Digestive system
GoafecAGen10Rep3_FD|scaffold_93_c1	GoafecAGen10Rep3_FD	GoafecAGen10Rep3_FD|c_5	II-E	243713	Bacteria	Firmicutes_A	Clostridia	Lachnospirales	Lachnospiraceae	Enterocloster	-	-	Host-associated--Mammals--Digestive system
GoafecBaGen5Rep2_FD|scaffold_65_c1	GoafecBaGen5Rep2_FD	GoafecBaGen5Rep2_FD	II-E	243713	Bacteria	Firmicutes_A	Clostridia	Lachnospirales	Lachnospiraceae	Enterocloster	-	-	Host-associated--Mammals--Digestive system
GW959metagenome_11_FD|scaffold_4384_c1	GW959metagenome_11_FD	GW959metagenome_11_FD|c_1	III-D	6641	Bacteria	Proteobacteria	Gammaproteobacteria	Enterobacterales	Enterobacteriaceae	-	-	-	Host-associated--Plants--Roots
GW959metagenome_11_FD|scaffold_65_c1	GW959metagenome_11_FD	GW959metagenome_11_FD|c_2	III-D	109922	Bacteria	Proteobacteria	Gammaproteobacteria	Enterobacterales	Enterobacteriaceae	-	-	-	Host-associated--Plants--Roots
HC15DNA20500_MG_FD|scaffold_6342_c1	HC15DNA20500_MG_FD	HC15DNA20500_MG_FD	III-B	10548	Bacteria	Proteobacteria	Alphaproteobacteria	-	-	-	-	-	Environmental--Aquatic--Marine
K1A_FD|scaffold_259_c1	K1A_FD	K1A_FD	III-A	142116	Bacteria	Proteobacteria	Gammaproteobacteria	Enterobacterales	-	-	-	-	Environmental--Terrestrial--Deep subsurface
K3A_FD|scaffold_323_c1	K3A_FD	K3A_FD	III-D	29302	Bacteria	Proteobacteria	Gammaproteobacteria	Enterobacterales	Enterobacteriaceae	Citrobacter	-	-	Environmental--Terrestrial--Deep subsurface
KLWroometagenome_4_FD|scaffold_12631_c1	KLWroometagenome_4_FD	KLWroometagenome_4_FD|c_1	III-D	7244	Bacteria	Proteobacteria	Gammaproteobacteria	Enterobacterales	Enterobacteriaceae	Citrobacter	-	-	Host-associated--Plants--Roots
KLWroometagenome_4_FD|scaffold_606_c1	KLWroometagenome_4_FD	KLWroometagenome_4_FD|c_2	III-D	63347	Bacteria	Proteobacteria	Gammaproteobacteria	Enterobacterales	Enterobacteriaceae	-	-	-	Host-associated--Plants--Roots
KLWroometagenome_5_FD|scaffold_18551_c1	KLWroometagenome_5_FD	KLWroometagenome_5_FD|c_1	III-A	6595	Bacteria	Proteobacteria	Gammaproteobacteria	Enterobacterales	Enterobacteriaceae	-	-	-	Host-associated--Plants--Roots
KLWroometagenome_5_FD|scaffold_3487_c1	KLWroometagenome_5_FD	KLWroometagenome_5_FD|c_2	III-D	19473	Bacteria	Proteobacteria	Gammaproteobacteria	Enterobacterales	Enterobacteriaceae	-	-	-	Host-associated--Plants--Roots
KLWroometagenome_5_FD|scaffold_84591_c1	KLWroometagenome_5_FD	KLWroometagenome_5_FD|c_3	III-B	2625	Bacteria	-	-	-	-	-	-	-	Host-associated--Plants--Roots
KW_ome_13_FD|scaffold_68_c1	KW_ome_13_FD	KW_ome_13_FD	II-C	126089	Bacteria	-	-	-	-	-	-	-	Engineered--Bioreactor--Anaerobic
KW_ome_14_FD|scaffold_1300_c1	KW_ome_14_FD	KW_ome_14_FD|c_1	IV-E	14273	Bacteria	Actinobacteriota	Coriobacteriia	Coriobacteriales	-	-	-	-	Engineered--Bioreactor--Anaerobic
KW_ome_14_FD|scaffold_215_c1	KW_ome_14_FD	KW_ome_14_FD|c_2	II-C	60322	Bacteria	-	-	-	-	-	-	-	Engineered--Bioreactor--Anaerobic
KW_ome_14_FD|scaffold_333_c1	KW_ome_14_FD	KW_ome_14_FD|c_3	IV-E	42994	Bacteria	Actinobacteriota	Coriobacteriia	Coriobacteriales	-	-	-	-	Engineered--Bioreactor--Anaerobic
KW_ome_17_FD|scaffold_120_c1	KW_ome_17_FD	KW_ome_17_FD|c_1	II-C	85373	Bacteria	Firmicutes_A	Clostridia	-	-	-	-	-	Engineered--Bioreactor--Anaerobic
KW_ome_17_FD|scaffold_127_c1	KW_ome_17_FD	KW_ome_17_FD|c_2	-	82650	Bacteria	Firmicutes_A	Clostridia	Lachnospirales	Lachnospiraceae	Butyrivibrio	-	-	Engineered--Bioreactor--Anaerobic
KW_ome_17_FD|scaffold_223_c1	KW_ome_17_FD	KW_ome_17_FD|c_3	II-C	60321	Bacteria	-	-	-	-	-	-	-	Engineered--Bioreactor--Anaerobic
KW_ome_17_FD|scaffold_656_c1	KW_ome_17_FD	KW_ome_17_FD|c_4	II-C	27115	Bacteria	-	-	-	-	-	-	-	Engineered--Bioreactor--Anaerobic
KW_ome_17_FD|scaffold_99_c1	KW_ome_17_FD	KW_ome_17_FD|c_5	IV-E	94778	Bacteria	Actinobacteriota	Coriobacteriia	Coriobacteriales	-	-	-	-	Engineered--Bioreactor--Anaerobic
KW_ome_21_FD|scaffold_6853_c1	KW_ome_21_FD	KW_ome_21_FD	II-D	6319	Bacteria	Firmicutes_A	Clostridia	-	-	-	-	-	Engineered--Bioreactor--Anaerobic
KW_ome_24_FD|scaffold_2165_c1	KW_ome_24_FD	KW_ome_24_FD	IV-E	6255	Bacteria	Actinobacteriota	Coriobacteriia	Coriobacteriales	-	-	-	-	Engineered--Bioreactor--Anaerobic
KW_ome_26_FD|scaffold_321_c1	KW_ome_26_FD	KW_ome_26_FD|c_1	II-E	19877	Bacteria	-	-	-	-	-	-	-	Engineered--Bioreactor--Anaerobic
KW_ome_26_FD|scaffold_555_c1	KW_ome_26_FD	KW_ome_26_FD|c_2	IV-E	24109	Bacteria	Actinobacteriota	Coriobacteriia	Coriobacteriales	-	-	-	-	Engineered--Bioreactor--Anaerobic
KW_ome_26_FD|scaffold_78_c1	KW_ome_26_FD	KW_ome_26_FD|c_3	IV-E	71843	Bacteria	Actinobacteriota	Actinomycetia	Actinomycetales	Bifidobacteriaceae	Bifidobacterium	-	-	Engineered--Bioreactor--Anaerobic
KW_ome_3_FD|scaffold_145_c1	KW_ome_3_FD	KW_ome_3_FD|c_1	IV-E	98953	Bacteria	Actinobacteriota	Actinomycetia	Actinomycetales	Bifidobacteriaceae	Bifidobacterium	-	-	Engineered--Bioreactor--Anaerobic
KW_ome_3_FD|scaffold_1877_c1	KW_ome_3_FD	KW_ome_3_FD|c_2	II-E	5774	Bacteria	Firmicutes	Bacilli	Lactobacillales	-	-	-	-	Engineered--Bioreactor--Anaerobic
L_E1_T20_B_FD|scaffold_4955_c1	L_E1_T20_B_FD	L_E1_T20_B_FD	IV-C	12944	Bacteria	Actinobacteriota	Actinomycetia	Actinomycetales	Micrococcaceae	-	-	-	Environmental--Terrestrial--Soil
L_E1_T20_C_FD|scaffold_17257_c1	L_E1_T20_C_FD	L_E1_T20_C_FD|c_1	I-B	7527	Bacteria	Firmicutes	Bacilli	Bacillales	-	-	-	-	Environmental--Terrestrial--Soil
L_E1_T20_C_FD|scaffold_25656_c1	L_E1_T20_C_FD	L_E1_T20_C_FD|c_2	III-D	5886	Bacteria	Proteobacteria	Gammaproteobacteria	Enterobacterales	Enterobacteriaceae	-	-	-	Environmental--Terrestrial--Soil
L_E1_T20_C_FD|scaffold_274_c1	L_E1_T20_C_FD	L_E1_T20_C_FD|c_3	II-C	136182	Bacteria	-	-	-	-	-	-	-	Environmental--Terrestrial--Soil
L_E1_T20_C_FD|scaffold_801_c1	L_E1_T20_C_FD	L_E1_T20_C_FD|c_4	II-C	62420	Bacteria	-	-	-	-	-	-	-	Environmental--Terrestrial--Soil
L1_ome_7_FD|scaffold_20529_c1	L1_ome_7_FD	L1_ome_7_FD	IV-C	6144	Bacteria	Actinobacteriota	Actinomycetia	-	-	-	-	-	Host-associated--Plants--Roots
L2_ome_9_FD|scaffold_16285_c1	L2_ome_9_FD	L2_ome_9_FD	IV-C	6879	Bacteria	Actinobacteriota	Actinomycetia	Actinomycetales	Micrococcaceae	-	-	-	Host-associated--Plants--Roots
LaCruzMarch2015__10_FD|scaffold_328_c1	LaCruzMarch2015__10_FD	LaCruzMarch2015__10_FD	-	101958	Bacteria	Proteobacteria	Gammaproteobacteria	Burkholderiales	Burkholderiaceae	-	-	-	Environmental--Aquatic--Freshwater
LinPmetageLP37_FD|1020095_contig_7	LinPmetageLP37_FD	LinPmetageLP37_FD	III-A	506460	Bacteria	Proteobacteria	Gammaproteobacteria	Enterobacterales	-	-	-	-	Environmental--Aquatic--Marine
LinPmetageLP40_FD|1020056_contig_5	LinPmetageLP40_FD	LinPmetageLP40_FD	III-A	754237	Bacteria	Proteobacteria	Gammaproteobacteria	Enterobacterales	Alteromonadaceae	Pseudoalteromonas	-	-	Environmental--Aquatic--Marine
LOS9metagenome_6_FD|scaffold_126_c1	LOS9metagenome_6_FD	LOS9metagenome_6_FD|c_1	III-D	58222	Bacteria	Proteobacteria	Gammaproteobacteria	Enterobacterales	Enterobacteriaceae	Leclercia	-	-	Engineered--Built environment--Canal
LOS9metagenome_6_FD|scaffold_13_c1	LOS9metagenome_6_FD	LOS9metagenome_6_FD|c_2	III-D	337478	Bacteria	Proteobacteria	Gammaproteobacteria	-	-	-	-	-	Engineered--Built environment--Canal
MC6MC0910MG_FD|scaffold_86_c1	MC6MC0910MG_FD	MC6MC0910MG_FD	II-C	97489	Bacteria	Firmicutes	Bacilli	Bacillales	Planococcaceae	Lysinibacillus	-	-	Environmental--Terrestrial--Soil
ME_07m_Virus_AB_2_FD|scaffold_2_c2	ME_07m_Virus_AB_2_FD	ME_07m_Virus_AB_2_FD	IV-A	454014	Bacteria	Proteobacteria	Gammaproteobacteria	Burkholderiales	Burkholderiaceae	-	-	-	Environmental--Aquatic--Freshwater
MED_30_70M|contigs_k119_712304	MED_30_70M	MED_30_70M	III-B	3160	-	-	-	-	-	-	-	-	Environmental--Aquatic--Marine
MesbioMetagenome_8_FD|scaffold_26_c1	MesbioMetagenome_8_FD	MesbioMetagenome_8_FD	IV-E	86789	Bacteria	Actinobacteriota	Coriobacteriia	Coriobacteriales	Atopobiaceae	-	-	-	Engineered--Bioreactor--Anaerobic
MesbioMetagenome_9_FD|scaffold_596_c1	MesbioMetagenome_9_FD	MesbioMetagenome_9_FD	IV-E	39388	Bacteria	Actinobacteriota	Coriobacteriia	Coriobacteriales	-	-	-	-	Engineered--Bioreactor--Anaerobic
MESome_FD|scaffold_5_c4	MESome_FD	MESome_FD	IV-D	727420	Bacteria	Actinobacteriota	Actinomycetia	Actinomycetales	Dermabacteraceae	Brachybacterium	-	-	Environmental--Terrestrial--Nest
MOSPS1Metagenome_7_FD|scaffold_4026_c1	MOSPS1Metagenome_7_FD	MOSPS1Metagenome_7_FD	III-B	23873	Bacteria	-	-	-	-	-	-	-	Environmental--Aquatic--Marine
P4_ome_2_FD|scaffold_720_c1	P4_ome_2_FD	P4_ome_2_FD	II-A	15417	Bacteria	Firmicutes	Bacilli	-	-	-	-	-	Engineered--Lab enrichment--Defined media
pH1ome_21_FD|scaffold_185_c1	pH1ome_21_FD	pH1ome_21_FD|c_1	IV-D	184320	Bacteria	Actinobacteriota	Actinomycetia	Actinomycetales	Dermabacteraceae	Brachybacterium	-	-	Environmental--Terrestrial--Nest
pH1ome_21_FD|scaffold_91_c1	pH1ome_21_FD	pH1ome_21_FD|c_2	IV-D	296788	Bacteria	Actinobacteriota	Actinomycetia	Actinomycetales	Dermabacteraceae	-	-	-	Environmental--Terrestrial--Nest
pH1ome_8_FD|scaffold_23_c1	pH1ome_8_FD	pH1ome_8_FD	IV-D	703542	Bacteria	Actinobacteriota	Actinomycetia	Actinomycetales	Dermabacteraceae	Brachybacterium	-	-	Environmental--Terrestrial--Nest
pH6ome_2_FD|scaffold_241_c1	pH6ome_2_FD	pH6ome_2_FD	IV-D	132710	Bacteria	Actinobacteriota	Actinomycetia	Actinomycetales	Dermabacteraceae	Brachybacterium	-	-	Environmental--Terrestrial--Nest
pH6ome_27_FD|scaffold_14_c4	pH6ome_27_FD	pH6ome_27_FD	IV-D	298138	Bacteria	Actinobacteriota	Actinomycetia	Actinomycetales	Dermabacteraceae	-	-	-	Environmental--Terrestrial--Nest
pH6ome_31_FD|scaffold_72_c1	pH6ome_31_FD	pH6ome_31_FD	IV-D	256632	Bacteria	Actinobacteriota	Actinomycetia	Actinomycetales	Dermabacteraceae	Brachybacterium	-	-	Environmental--Terrestrial--Nest
pH8ome_9_FD|scaffold_108_c1	pH8ome_9_FD	pH8ome_9_FD|c_1	IV-D	239483	Bacteria	Actinobacteriota	Actinomycetia	-	-	-	-	-	Environmental--Terrestrial--Nest
pH8ome_9_FD|scaffold_80_c1	pH8ome_9_FD	pH8ome_9_FD|c_2	IV-D	299558	Bacteria	Actinobacteriota	Actinomycetia	Actinomycetales	Dermabacteraceae	-	-	-	Environmental--Terrestrial--Nest
PhyBR1_FD|scaffold_23_c2	PhyBR1_FD	PhyBR1_FD|c_1	IV-D	373222	Bacteria	Actinobacteriota	Actinomycetia	Actinomycetales	Dermabacteraceae	-	-	-	Host-associated--Plants--Phyllosphere
PhyBR1_FD|scaffold_38_c1	PhyBR1_FD	PhyBR1_FD|c_2	IV-D	642055	Bacteria	Actinobacteriota	Actinomycetia	Actinomycetales	Dermabacteraceae	Brachybacterium	-	-	Host-associated--Plants--Phyllosphere
PhyCR1_2_FD|scaffold_851_c1	PhyCR1_2_FD	PhyCR1_2_FD	IV-C	44643	Bacteria	Actinobacteriota	Actinomycetia	Actinomycetales	Microbacteriaceae	Microbacterium	-	-	Host-associated--Plants--Phyllosphere
PhyGR1_FD|scaffold_4525_c1	PhyGR1_FD	PhyGR1_FD	IV-C	11619	Bacteria	Actinobacteriota	Actinomycetia	Actinomycetales	Micrococcaceae	-	-	-	Host-associated--Plants--Phyllosphere
PhySR2_FD|scaffold_375_c1	PhySR2_FD	PhySR2_FD	III-D	50318	Bacteria	Proteobacteria	Gammaproteobacteria	Enterobacterales	Enterobacteriaceae	Enterobacter	-	-	Host-associated--Plants--Phyllosphere
PhyWR1_FD|scaffold_4819_c1	PhyWR1_FD	PhyWR1_FD|c_1	III-D	7173	Bacteria	Proteobacteria	Gammaproteobacteria	Enterobacterales	Enterobacteriaceae	Enterobacter	-	-	Host-associated--Plants--Phyllosphere
PhyWR1_FD|scaffold_513_c1	PhyWR1_FD	PhyWR1_FD|c_2	III-A	64997	Bacteria	Proteobacteria	Gammaproteobacteria	Enterobacterales	Enterobacteriaceae	Yersinia	-	-	Host-associated--Plants--Phyllosphere
PhyWR1_FD|scaffold_591_c1	PhyWR1_FD	PhyWR1_FD|c_3	III-A	58960	Bacteria	Proteobacteria	Gammaproteobacteria	Enterobacterales	Enterobacteriaceae	-	-	-	Host-associated--Plants--Phyllosphere
PhyWR1_FD|scaffold_963_c1	PhyWR1_FD	PhyWR1_FD|c_4	III-D	41763	Bacteria	Proteobacteria	Gammaproteobacteria	Enterobacterales	Enterobacteriaceae	-	-	-	Host-associated--Plants--Phyllosphere
PhyWR2_FD|scaffold_10_c1	PhyWR2_FD	PhyWR2_FD|c_1	III-D	769019	Bacteria	Proteobacteria	Gammaproteobacteria	-	-	-	-	-	Host-associated--Plants--Phyllosphere
PhyWR2_FD|scaffold_1468_c1	PhyWR2_FD	PhyWR2_FD|c_2	III-D	33527	Bacteria	Proteobacteria	Gammaproteobacteria	Enterobacterales	Enterobacteriaceae	-	-	-	Host-associated--Plants--Phyllosphere
PhyWR2_FD|scaffold_1756_c1	PhyWR2_FD	PhyWR2_FD|c_3	III-D	29532	Bacteria	Proteobacteria	Gammaproteobacteria	Enterobacterales	Enterobacteriaceae	-	-	-	Host-associated--Plants--Phyllosphere
PhyWR2_FD|scaffold_6647_c1	PhyWR2_FD	PhyWR2_FD|c_4	III-A	10289	Bacteria	Proteobacteria	Gammaproteobacteria	Enterobacterales	Enterobacteriaceae	-	-	-	Host-associated--Plants--Phyllosphere
PlaNitmetagenome_2_FD|scaffold_1869_c1	PlaNitmetagenome_2_FD	PlaNitmetagenome_2_FD|c_1	IV-C	26279	Bacteria	Actinobacteriota	Actinomycetia	Actinomycetales	-	-	-	-	Engineered--Lab enrichment--Defined media
PlaNitmetagenome_2_FD|scaffold_657_c1	PlaNitmetagenome_2_FD	PlaNitmetagenome_2_FD|c_2	IV-C	61920	Bacteria	Actinobacteriota	Actinomycetia	-	-	-	-	-	Engineered--Lab enrichment--Defined media
PlaNitmetagenome_3_FD|scaffold_8270_c1	PlaNitmetagenome_3_FD	PlaNitmetagenome_3_FD	IV-C	10578	Bacteria	-	-	-	-	-	-	-	Engineered--Lab enrichment--Defined media
PlaNitmetagenome_4_FD|scaffold_5772_c1	PlaNitmetagenome_4_FD	PlaNitmetagenome_4_FD	-	13071	Bacteria	Actinobacteriota	Actinomycetia	Mycobacteriales	Mycobacteriaceae	Rhodococcus	Rhodococcus qingshengii	Rhodococcus equi MET	Engineered--Lab enrichment--Defined media
PSE_93_35M|contigs_k119_589007	PSE_93_35M	PSE_93_35M	III-A	16282	Bacteria	Proteobacteria	Gammaproteobacteria	-	-	-	-	-	Environmental--Aquatic--Marine
Pt14metagenome_FD|scaffold_370_c1	Pt14metagenome_FD	Pt14metagenome_FD	III-B	37229	Bacteria	Proteobacteria	Alphaproteobacteria	-	-	-	-	-	Environmental--Aquatic--Non-marine Saline and Alkaline
RumenRJG_01DNA_FD|scaffold_2120_c1	RumenRJG_01DNA_FD	RumenRJG_01DNA_FD	IV-E	33816	Bacteria	Actinobacteriota	Coriobacteriia	Coriobacteriales	-	-	-	-	Host-associated--Mammals--Digestive system
RumenRJG_03DNA_FD|scaffold_2432_c1	RumenRJG_03DNA_FD	RumenRJG_03DNA_FD|c_1	IV-E	26669	Bacteria	Actinobacteriota	Coriobacteriia	Coriobacteriales	-	-	-	-	Host-associated--Mammals--Digestive system
RumenRJG_03DNA_FD|scaffold_26_c1	RumenRJG_03DNA_FD	RumenRJG_03DNA_FD|c_2	I-A	256438	Bacteria	-	-	-	-	-	-	-	Host-associated--Mammals--Digestive system
RumenRJG_03DNA_FD|scaffold_3734_c1	RumenRJG_03DNA_FD	RumenRJG_03DNA_FD|c_3	II-E	18641	Bacteria	-	-	-	-	-	-	-	Host-associated--Mammals--Digestive system
RumenRJG_03DNA_FD|scaffold_398_c1	RumenRJG_03DNA_FD	RumenRJG_03DNA_FD|c_4	IV-E	82917	Bacteria	Actinobacteriota	Coriobacteriia	Coriobacteriales	Atopobiaceae	-	-	-	Host-associated--Mammals--Digestive system
RumenRJG_03DNA_FD|scaffold_520_c1	RumenRJG_03DNA_FD	RumenRJG_03DNA_FD|c_5	II-E	71170	Bacteria	-	-	-	-	-	-	-	Host-associated--Mammals--Digestive system
RumenRJG_03DNA_FD|scaffold_5692_c1	RumenRJG_03DNA_FD	RumenRJG_03DNA_FD|c_6	IV-E	4335	Bacteria	Actinobacteriota	Coriobacteriia	Coriobacteriales	-	-	-	-	Host-associated--Mammals--Digestive system
RumenRJG_03DNA_FD|scaffold_8573_c1	RumenRJG_03DNA_FD	RumenRJG_03DNA_FD|c_7	II-E	9124	Bacteria	Firmicutes_A	Clostridia	-	-	-	-	-	Host-associated--Mammals--Digestive system
SaaInl5LU_22_DNA_FD|1037371_contig_3387	SaaInl5LU_22_DNA_FD	SaaInl5LU_22_DNA_FD|c_1	III-B	13388	Bacteria	Proteobacteria	Alphaproteobacteria	Rhodobacterales	Rhodobacteraceae	-	-	-	Environmental--Aquatic--Marine
SaaInl5LU_22_DNA_FD|1037371_contig_7787	SaaInl5LU_22_DNA_FD	SaaInl5LU_22_DNA_FD|c_2	IV-A	7566	Bacteria	Proteobacteria	-	-	-	-	-	-	Environmental--Aquatic--Marine
SaaInl74LU_5_DNA_FD|1037368_contig_1453	SaaInl74LU_5_DNA_FD	SaaInl74LU_5_DNA_FD	III-B	19309	Bacteria	Proteobacteria	-	-	-	-	-	-	Environmental--Aquatic--Marine
SCT26II_FD|scaffold_1286_c1	SCT26II_FD	SCT26II_FD	IV-A	18256	Bacteria	Proteobacteria	Gammaproteobacteria	Burkholderiales	Burkholderiaceae	-	-	-	Engineered--WWTP--Wastewater
SNFC_MG_KNG_51_FD|scaffold_74210_c1	SNFC_MG_KNG_51_FD	SNFC_MG_KNG_51_FD	IV-C	3168	Bacteria	Actinobacteriota	Actinomycetia	Actinomycetales	Micrococcaceae	-	-	-	Environmental--Terrestrial--Soil
SodLakKL_010_SED_4_FD|1000607_contig_4853	SodLakKL_010_SED_4_FD	SodLakKL_010_SED_4_FD|c_1	-	15307	Bacteria	-	-	-	-	-	-	-	Environmental--Aquatic--Non-marine Saline and Alkaline
SodLakKL_010_SED_4_FD|1000607_contig_8881	SodLakKL_010_SED_4_FD	SodLakKL_010_SED_4_FD|c_2	-	10284	Bacteria	-	-	-	-	-	-	-	Environmental--Aquatic--Non-marine Saline and Alkaline
SodLakKL_010_SED_4_FD|1000607_contig_9268	SodLakKL_010_SED_4_FD	SodLakKL_010_SED_4_FD|c_3	-	9988	Bacteria	-	-	-	-	-	-	-	Environmental--Aquatic--Non-marine Saline and Alkaline
SR7ome_2_FD|scaffold_9597_c1	SR7ome_2_FD	SR7ome_2_FD	III-B	7025	Bacteria	-	-	-	-	-	-	-	Environmental--Aquatic--Marine
SRS011084|contigs_36668	SRS011084	-	-	23077	Bacteria	-	-	-	-	-	-	-	feces
SRS011084|contigs_997	SRS011084	-	-	9355	Bacteria	Firmicutes_A	Clostridia	Oscillospirales	Ruminococcaceae	Faecalibacterium	-	-	feces
SRS011111|contigs_1585	SRS011111	-	-	56937	Bacteria	-	-	-	-	-	-	-	posterior fornix of vagina
SRS011111|contigs_201	SRS011111	SRS011111	IV-E	15636	Bacteria	-	-	-	-	-	-	-	posterior fornix of vagina
SRS011134|contigs_49781	SRS011134	-	-	9253	Bacteria	Firmicutes_A	Clostridia	Oscillospirales	Acutalibacteraceae	CAG-180	CAG-180 sp000432435	-	feces
SRS011134|contigs_contig-100_217.301703	SRS011134	SRS011134	II-E	12712	Bacteria	Firmicutes_A	Clostridia	-	-	-	-	-	feces
SRS011239|contigs_24972	SRS011239	-	-	13657	Bacteria	Firmicutes_A	-	-	-	-	-	-	feces
SRS011302|contigs_26468	SRS011302	-	-	7296	Bacteria	Firmicutes_A	Clostridia	Oscillospirales	Ruminococcaceae	Faecalibacterium	Faecalibacterium prausnitzii	-	feces
SRS011302|contigs_26678	SRS011302	SRS011302	II-D	10298	Bacteria	Firmicutes_A	Clostridia	Oscillospirales	Ruminococcaceae	Faecalibacterium	-	-	feces
SRS011306|contigs_43342	SRS011306	-	-	2749	Bacteria	Actinobacteriota	Coriobacteriia	Coriobacteriales	-	-	-	-	dorsum of tongue
SRS011586|contigs_23683	SRS011586	-	-	12214	Bacteria	Firmicutes_A	Clostridia	Oscillospirales	Ruminococcaceae	Faecalibacterium	-	-	feces
SRS012273|contigs_27318	SRS012273	SRS012273|c_1	II-D	8439	Bacteria	Firmicutes_A	Clostridia	Oscillospirales	Ruminococcaceae	Faecalibacterium	-	-	feces
SRS012273|contigs_39101	SRS012273	SRS012273|c_2	II-E	12323	Bacteria	Firmicutes_A	Clostridia	Clostridiales	Clostridiaceae	-	-	-	feces
SRS012273|contigs_42301	SRS012273	SRS012273|c_3	III-D	39569	-	-	-	-	-	-	-	-	feces
SRS012273|contigs_47575	SRS012273	SRS012273|c_4	II-E	8856	Bacteria	-	-	-	-	-	-	-	feces
SRS012273|contigs_49864	SRS012273	SRS012273|c_5	II-D	12571	Bacteria	Firmicutes_A	Clostridia	-	-	-	-	-	feces
SRS012849|contigs_14834	SRS012849	-	-	30550	Bacteria	Actinobacteriota	Coriobacteriia	Coriobacteriales	Coriobacteriaceae	Collinsella	-	-	feces
SRS012849|contigs_28463	SRS012849	SRS012849	II-D	34435	Bacteria	Firmicutes_A	Clostridia	-	-	-	-	-	feces
SRS012902|contigs_899	SRS012902	-	-	29402	Bacteria	Firmicutes_A	Clostridia	Lachnospirales	Lachnospiraceae	-	-	-	feces
SRS012969|contigs_29619	SRS012969	SRS012969	II-D	5283	Bacteria	-	-	-	-	-	-	-	feces
SRS013098|contigs_45775	SRS013098	-	-	6629	Bacteria	Actinobacteriota	Coriobacteriia	Coriobacteriales	Coriobacteriaceae	Collinsella	-	-	feces
SRS013521|contigs_3964	SRS013521	-	-	18862	Bacteria	Firmicutes_A	Clostridia	Oscillospirales	Acutalibacteraceae	-	-	-	feces
SRS013542|contigs_contig-100_90.90	SRS013542	SRS013542	IV-E	23608	Bacteria	-	-	-	-	-	-	-	posterior fornix of vagina
SRS013638|contigs_17842	SRS013638	-	-	8546	Bacteria	Firmicutes_A	Clostridia	Oscillospirales	Ruminococcaceae	Faecalibacterium	Faecalibacterium prausnitzii	-	feces
SRS013638|contigs_2505	SRS013638	-	-	8931	Bacteria	-	-	-	-	-	-	-	feces
SRS013639|contigs_40085	SRS013639	-	-	7672	Bacteria	Actinobacteriota	Coriobacteriia	Coriobacteriales	Coriobacteriaceae	Collinsella	-	-	feces
SRS013663|contigs_19983	SRS013663	-	-	70918	Bacteria	Proteobacteria	Gammaproteobacteria	Enterobacterales	Pasteurellaceae	-	-	-	gingiva
SRS013663|contigs_22780	SRS013663	-	-	32299	Bacteria	Proteobacteria	Gammaproteobacteria	Enterobacterales	Pasteurellaceae	Aggregatibacter	-	-	gingiva
SRS013687|contigs_33851	SRS013687	-	-	3693	Bacteria	Firmicutes_A	Clostridia	Oscillospirales	Ruminococcaceae	Faecalibacterium	-	-	feces
SRS013740|contigs_contig-100_1.1.1	SRS013740	SRS013740	IV-B	160627	Bacteria	Actinobacteriota	Actinomycetia	Mycobacteriales	Mycobacteriaceae	Corynebacterium	-	-	external naris
SRS013927|contigs_164	SRS013927	-	-	6022	Bacteria	Actinobacteriota	Actinomycetia	-	-	-	-	-	dorsum of tongue
SRS013927|contigs_1845	SRS013927	-	-	7385	Bacteria	Actinobacteriota	Actinomycetia	Actinomycetales	Actinomycetaceae	Pauljensenia	-	-	dorsum of tongue
SRS013927|contigs_4794	SRS013927	-	-	29436	Bacteria	Firmicutes	Bacilli	Staphylococcales	Gemellaceae	Gemella	-	-	dorsum of tongue
SRS013938|contigs_185	SRS013938	-	-	6944	Bacteria	Actinobacteriota	Actinomycetia	Actinomycetales	Actinomycetaceae	Actinomyces	-	-	gingiva
SRS013938|contigs_198	SRS013938	-	-	6079	Bacteria	Actinobacteriota	Actinomycetia	Actinomycetales	Actinomycetaceae	Actinomyces	-	-	gingiva
SRS013938|contigs_3261	SRS013938	-	-	55947	Bacteria	Actinobacteriota	Actinomycetia	Mycobacteriales	Mycobacteriaceae	Corynebacterium	-	-	gingiva
SRS013938|contigs_4432	SRS013938	-	-	45169	Bacteria	Proteobacteria	Gammaproteobacteria	Enterobacterales	Pasteurellaceae	Haemophilus_D	-	-	gingiva
SRS013938|contigs_747	SRS013938	-	-	83661	Bacteria	Firmicutes	Bacilli	Lactobacillales	Streptococcaceae	Streptococcus	-	-	gingiva
SRS013940|contigs_2007	SRS013940	-	-	5759	Bacteria	-	-	-	-	-	-	-	feces
SRS013951|contigs_53	SRS013951	-	-	35120	Bacteria	-	-	-	-	-	-	-	feces
SRS013965|contigs_37564	SRS013965	-	-	19465	Bacteria	Actinobacteriota	Coriobacteriia	Coriobacteriales	Coriobacteriaceae	Collinsella	-	-	feces
SRS013965|contigs_9057	SRS013965	-	-	14339	Bacteria	Firmicutes_A	Clostridia	Oscillospirales	Ruminococcaceae	Faecalibacterium	-	-	feces
SRS014127|contigs_12643	SRS014127	-	-	8131	Bacteria	Actinobacteriota	Actinomycetia	-	-	-	-	-	dorsum of tongue
SRS014235|contigs_41928	SRS014235	SRS014235	II-C	11178	Bacteria	Firmicutes_A	Clostridia	Oscillospirales	Acutalibacteraceae	-	-	-	feces
SRS014287|contigs_560	SRS014287	-	-	6837	Bacteria	Firmicutes_A	Clostridia	Oscillospirales	Ruminococcaceae	Faecalibacterium	-	-	feces
SRS014391|contigs_15955	SRS014391	-	-	36917	Bacteria	Firmicutes_A	Clostridia	Lachnospirales	Lachnospiraceae	-	-	-	feces
SRS014391|contigs_19969	SRS014391	-	-	58945	Bacteria	-	-	-	-	-	-	-	feces
SRS014391|contigs_3881	SRS014391	-	-	3972	Bacteria	Firmicutes_A	Clostridia	Oscillospirales	Ruminococcaceae	Faecalibacterium	-	-	feces
SRS014402|contigs_10321	SRS014402	SRS014402|c_1	IV-C	8580	Bacteria	Actinobacteriota	Actinomycetia	Actinomycetales	Actinomycetaceae	-	-	-	gingiva
SRS014402|contigs_11702	SRS014402	-	-	166795	Bacteria	Actinobacteriota	Actinomycetia	Mycobacteriales	Mycobacteriaceae	Corynebacterium	-	-	gingiva
SRS014402|contigs_18054	SRS014402	-	-	30606	Bacteria	Proteobacteria	Gammaproteobacteria	Enterobacterales	Pasteurellaceae	Haemophilus_D	-	-	gingiva
SRS014402|contigs_22480	SRS014402	SRS014402|c_2	II-E	9621	Bacteria	Firmicutes	Bacilli	Lactobacillales	Streptococcaceae	Streptococcus	-	-	gingiva
SRS014402|contigs_22582	SRS014402	-	-	18658	Bacteria	-	-	-	-	-	-	-	gingiva
SRS014402|contigs_29212	SRS014402	-	-	17595	Bacteria	Proteobacteria	Gammaproteobacteria	Enterobacterales	Pasteurellaceae	-	-	-	gingiva
SRS014402|contigs_966	SRS014402	SRS014402|c_3	II-E	10226	Bacteria	Firmicutes	Bacilli	Lactobacillales	Streptococcaceae	Streptococcus	-	-	gingiva
SRS014404|contigs_1479	SRS014404	-	-	52003	Bacteria	Actinobacteriota	Actinomycetia	Actinomycetales	Actinomycetaceae	Actinomyces	-	-	dorsum of tongue
SRS014404|contigs_534	SRS014404	-	-	19809	Bacteria	Firmicutes	Bacilli	-	-	-	-	-	dorsum of tongue
SRS014404|contigs_7201	SRS014404	-	-	137027	Bacteria	Firmicutes_A	Clostridia	Lachnospirales	Lachnospiraceae	Oribacterium	-	-	dorsum of tongue
SRS014404|contigs_7380	SRS014404	-	-	12302	Bacteria	Actinobacteriota	Actinomycetia	Actinomycetales	Actinomycetaceae	-	-	-	dorsum of tongue
SRS014459|contigs_21074	SRS014459	-	-	12197	Bacteria	Firmicutes_A	Clostridia	Lachnospirales	Lachnospiraceae	-	-	-	feces
SRS014477|contigs_contig-100_95.78354	SRS014477	-	-	12851	Bacteria	-	-	-	-	-	-	-	gingiva
SRS014524|contigs_10505	SRS014524	-	-	18564	Bacteria	Actinobacteriota	Actinomycetia	Actinomycetales	Actinomycetaceae	Actinomyces	-	-	gingiva
SRS014524|contigs_3900	SRS014524	-	-	38598	Bacteria	Firmicutes	Bacilli	Lactobacillales	-	-	-	-	gingiva
SRS014524|contigs_4269	SRS014524	SRS014524	II-E	13698	Bacteria	Firmicutes	Bacilli	Lactobacillales	Streptococcaceae	Streptococcus	-	-	gingiva
SRS014528|contigs_13888	SRS014528	-	-	73521	Bacteria	Proteobacteria	Gammaproteobacteria	Enterobacterales	Pasteurellaceae	-	-	-	dorsum of tongue
SRS014528|contigs_17495	SRS014528	-	-	8372	Bacteria	Actinobacteriota	Actinomycetia	-	-	-	-	-	dorsum of tongue
SRS014528|contigs_20116	SRS014528	-	-	35368	Bacteria	Fusobacteriota	Fusobacteriia	Fusobacteriales	Leptotrichiaceae	-	-	-	dorsum of tongue
SRS014683|contigs_13642	SRS014683	-	-	3471	Bacteria	Firmicutes_A	Clostridia	Oscillospirales	Ruminococcaceae	Faecalibacterium	-	-	feces
SRS014728|contigs_13431	SRS014728	-	-	17236	Bacteria	Actinobacteriota	Coriobacteriia	Coriobacteriales	-	-	-	-	dorsum of tongue
SRS014728|contigs_1593	SRS014728	-	-	22897	Bacteria	-	-	-	-	-	-	-	dorsum of tongue
SRS014728|contigs_16404	SRS014728	-	-	8911	Bacteria	Proteobacteria	Gammaproteobacteria	Enterobacterales	Pasteurellaceae	Haemophilus_D	-	-	dorsum of tongue
SRS014728|contigs_4908	SRS014728	-	-	8579	Bacteria	Actinobacteriota	Actinomycetia	Actinomycetales	Actinomycetaceae	-	-	-	dorsum of tongue
SRS014736|contigs_2351	SRS014736	-	-	11603	Bacteria	Firmicutes_A	Clostridia	Lachnospirales	Lachnospiraceae	-	-	-	feces
SRS014855|contigs_4511	SRS014855	-	-	5429	Bacteria	Firmicutes_A	Clostridia	Oscillospirales	Ruminococcaceae	Faecalibacterium	-	-	feces
SRS014923|contigs_41764	SRS014923	-	-	31347	Bacteria	Firmicutes_A	Clostridia	-	-	-	-	-	feces
SRS014923|contigs_46655	SRS014923	-	-	22606	Bacteria	Firmicutes_A	Clostridia	Lachnospirales	Lachnospiraceae	-	-	-	feces
SRS014935|contigs_132	SRS014935	-	-	3968	Bacteria	Actinobacteriota	Actinomycetia	Actinomycetales	Actinomycetaceae	Pauljensenia	-	-	dorsum of tongue
SRS014935|contigs_17554	SRS014935	-	-	4720	Bacteria	Actinobacteriota	Actinomycetia	Actinomycetales	Actinomycetaceae	Actinomyces	-	-	dorsum of tongue
SRS014935|contigs_29884	SRS014935	-	-	4650	Bacteria	Actinobacteriota	Coriobacteriia	Coriobacteriales	-	-	-	-	dorsum of tongue
SRS014935|contigs_9543	SRS014935	-	-	54134	Bacteria	Proteobacteria	Gammaproteobacteria	Enterobacterales	Pasteurellaceae	Haemophilus_D	-	-	dorsum of tongue
SRS014941|contigs_11380	SRS014941	-	-	36866	Bacteria	Actinobacteriota	Actinomycetia	Mycobacteriales	Mycobacteriaceae	Corynebacterium	-	-	gingiva
SRS014941|contigs_6293	SRS014941	-	-	31594	Bacteria	Firmicutes	Bacilli	Lactobacillales	Streptococcaceae	Streptococcus	-	-	gingiva
SRS014979|contigs_18539	SRS014979	-	-	10705	Bacteria	Firmicutes_A	Clostridia	Oscillospirales	Ruminococcaceae	Faecalibacterium	-	-	feces
SRS014998|contigs_19727	SRS014998	-	-	8226	Bacteria	Firmicutes_A	Clostridia	Oscillospirales	Ruminococcaceae	-	-	-	feces
SRS015061|contigs_contig-100_59.59	SRS015061	-	-	13038	Bacteria	-	-	-	-	-	-	-	palatine tonsil
SRS015065|contigs_28106	SRS015065	-	-	45764	Bacteria	Firmicutes_A	Clostridia	Lachnospirales	Lachnospiraceae	-	-	-	feces
SRS015065|contigs_3316	SRS015065	-	-	6532	Bacteria	Firmicutes_A	Clostridia	Oscillospirales	Ruminococcaceae	Faecalibacterium	Faecalibacterium prausnitzii	-	feces
SRS015095|contigs_16813	SRS015095	SRS015095	II-D	21160	Bacteria	-	-	-	-	-	-	-	feces
SRS015095|contigs_24350	SRS015095	-	-	3699	Bacteria	Firmicutes_A	Clostridia	Oscillospirales	Ruminococcaceae	Faecalibacterium	-	-	feces
SRS015095|contigs_27168	SRS015095	-	-	24884	Bacteria	-	-	-	-	-	-	-	feces
SRS015095|contigs_792	SRS015095	-	-	7007	Bacteria	Firmicutes_A	Clostridia	Oscillospirales	Ruminococcaceae	Faecalibacterium	Faecalibacterium prausnitzii	-	feces
SRS015116|contigs_11408	SRS015116	-	-	27826	Bacteria	Actinobacteriota	Coriobacteriia	Coriobacteriales	Atopobiaceae	Lancefieldella	-	-	dorsum of tongue
SRS015116|contigs_1144	SRS015116	-	-	6665	Bacteria	Actinobacteriota	Actinomycetia	Actinomycetales	Actinomycetaceae	Pauljensenia	-	-	dorsum of tongue
SRS015116|contigs_15558	SRS015116	-	-	10858	Bacteria	Firmicutes	Bacilli	Lactobacillales	Streptococcaceae	Streptococcus	-	-	dorsum of tongue
SRS015116|contigs_16548	SRS015116	-	-	7619	Bacteria	Proteobacteria	Gammaproteobacteria	Enterobacterales	Pasteurellaceae	-	-	-	dorsum of tongue
SRS015116|contigs_18	SRS015116	-	-	7333	Bacteria	Actinobacteriota	Actinomycetia	Actinomycetales	Actinomycetaceae	Pauljensenia	-	-	dorsum of tongue
SRS015116|contigs_2975	SRS015116	-	-	8480	Bacteria	Firmicutes	Bacilli	Lactobacillales	Streptococcaceae	Streptococcus	-	-	dorsum of tongue
SRS015116|contigs_506	SRS015116	-	-	25916	Bacteria	Actinobacteriota	Actinomycetia	Actinomycetales	Actinomycetaceae	-	-	-	dorsum of tongue
SRS015217|contigs_11892	SRS015217	-	-	18574	Bacteria	Firmicutes_A	Clostridia	Oscillospirales	Ruminococcaceae	Faecalibacterium	-	-	feces
SRS015217|contigs_22551	SRS015217	SRS015217	II-E	10990	Bacteria	Firmicutes_A	Clostridia	-	-	-	-	-	feces
SRS015246|contigs_12990	SRS015246	-	-	10764	Bacteria	Firmicutes_A	Clostridia	-	-	-	-	-	feces
SRS015246|contigs_17094	SRS015246	-	-	42134	Bacteria	Firmicutes_A	Clostridia	-	-	-	-	-	feces
SRS015264|contigs_11364	SRS015264	-	-	5073	Bacteria	Firmicutes_A	Clostridia	Oscillospirales	Ruminococcaceae	Faecalibacterium	-	-	feces
SRS015280|contigs_21607	SRS015280	-	-	5170	Bacteria	Firmicutes_A	Clostridia	Oscillospirales	Ruminococcaceae	-	-	-	feces
SRS015280|contigs_21612	SRS015280	-	-	11801	Bacteria	Firmicutes_A	Clostridia	Oscillospirales	Ruminococcaceae	Faecalibacterium	-	-	feces
SRS015280|contigs_21643	SRS015280	-	-	10696	Bacteria	Firmicutes_A	Clostridia	Oscillospirales	Ruminococcaceae	Faecalibacterium	-	-	feces
SRS015280|contigs_21665	SRS015280	-	-	6903	Bacteria	Firmicutes_A	Clostridia	Oscillospirales	Ruminococcaceae	Faecalibacterium	-	-	feces
SRS015296|contigs_13643	SRS015296	SRS015296|c_1	IV-E	4727	Bacteria	Actinobacteriota	Coriobacteriia	Coriobacteriales	Atopobiaceae	Lancefieldella	-	-	dorsum of tongue
SRS015296|contigs_2687	SRS015296	-	-	12359	Bacteria	Actinobacteriota	Actinomycetia	Actinomycetales	Actinomycetaceae	-	-	-	dorsum of tongue
SRS015296|contigs_5409	SRS015296	SRS015296|c_2	II-E	16575	Bacteria	Firmicutes	Bacilli	Lactobacillales	Streptococcaceae	Streptococcus	-	-	dorsum of tongue
SRS015296|contigs_8082	SRS015296	-	-	3911	Bacteria	Actinobacteriota	Actinomycetia	Actinomycetales	Actinomycetaceae	Pauljensenia	-	-	dorsum of tongue
SRS015308|contigs_14268	SRS015308	-	-	38468	Bacteria	Actinobacteriota	Actinomycetia	Mycobacteriales	Mycobacteriaceae	Corynebacterium	-	-	gingiva
SRS015453|contigs_42626	SRS015453	SRS015453	II-D	9787	Bacteria	Firmicutes_A	Clostridia	Oscillospirales	Ruminococcaceae	Faecalibacterium	-	-	feces
SRS015453|contigs_486	SRS015453	-	-	38380	Bacteria	-	-	-	-	-	-	-	feces
SRS015484|contigs_12282	SRS015484	-	-	11230	Bacteria	Actinobacteriota	Actinomycetia	-	-	-	-	-	dorsum of tongue
SRS015484|contigs_29	SRS015484	-	-	5904	Bacteria	Actinobacteriota	Actinomycetia	Actinomycetales	Actinomycetaceae	Pauljensenia	-	-	dorsum of tongue
SRS015486|contigs_contig-100_14.25405	SRS015486	-	-	19383	Bacteria	Firmicutes_A	Clostridia	Oscillospirales	Ruminococcaceae	Faecalibacterium	-	-	feces
SRS015578|contigs_36935	SRS015578	SRS015578	-	39119	Bacteria	-	-	-	-	-	-	-	feces
SRS015590|contigs_11214	SRS015590	-	-	40073	Bacteria	Actinobacteriota	Actinomycetia	Actinomycetales	Actinomycetaceae	Actinomyces	-	-	dorsum of tongue
SRS015590|contigs_20838	SRS015590	-	-	14769	Bacteria	-	-	-	-	-	-	-	dorsum of tongue
SRS015590|contigs_21637	SRS015590	-	-	11085	Bacteria	-	-	-	-	-	-	-	dorsum of tongue
SRS015592|contigs_132	SRS015592	-	-	21360	Bacteria	Firmicutes	Bacilli	Lactobacillales	Streptococcaceae	Streptococcus	-	-	buccal mucosa
SRS015592|contigs_22	SRS015592	-	-	43900	Bacteria	Firmicutes	Bacilli	Lactobacillales	Streptococcaceae	Streptococcus	-	-	buccal mucosa
SRS015592|contigs_632	SRS015592	-	-	7454	Bacteria	Firmicutes	Bacilli	Lactobacillales	Streptococcaceae	Streptococcus	-	-	buccal mucosa
SRS015592|contigs_97	SRS015592	-	-	20851	Bacteria	Proteobacteria	Gammaproteobacteria	Enterobacterales	Pasteurellaceae	Haemophilus_D	-	-	buccal mucosa
SRS015596|contigs_16061	SRS015596	-	-	102438	Bacteria	Actinobacteriota	Actinomycetia	Mycobacteriales	Mycobacteriaceae	Corynebacterium	-	-	gingiva
SRS015596|contigs_17011	SRS015596	-	-	6201	Bacteria	Proteobacteria	Gammaproteobacteria	Enterobacterales	Pasteurellaceae	-	-	-	gingiva
SRS015596|contigs_18208	SRS015596	-	-	12293	Bacteria	Proteobacteria	Gammaproteobacteria	-	-	-	-	-	gingiva
SRS015596|contigs_20056	SRS015596	-	-	17209	Bacteria	Proteobacteria	Gammaproteobacteria	Enterobacterales	Pasteurellaceae	-	-	-	gingiva
SRS015596|contigs_6564	SRS015596	-	-	3319	Bacteria	Actinobacteriota	Actinomycetia	-	-	-	-	-	gingiva
SRS015663|contigs_27173	SRS015663	-	-	20737	Bacteria	Firmicutes_A	Clostridia	-	-	-	-	-	feces
SRS015686|contigs_13352	SRS015686	-	-	8895	Bacteria	Firmicutes	Bacilli	Lactobacillales	Streptococcaceae	Streptococcus	-	-	dorsum of tongue
SRS015686|contigs_21832	SRS015686	-	-	9236	Bacteria	Firmicutes	Bacilli	Lactobacillales	Streptococcaceae	Streptococcus	-	-	dorsum of tongue
SRS015686|contigs_4372	SRS015686	-	-	12407	Bacteria	Actinobacteriota	Actinomycetia	Actinomycetales	Actinomycetaceae	Pauljensenia	-	-	dorsum of tongue
SRS015688|contigs_213	SRS015688	-	-	71238	Bacteria	Proteobacteria	Gammaproteobacteria	Enterobacterales	Pasteurellaceae	-	-	-	buccal mucosa
SRS015688|contigs_915	SRS015688	-	-	19575	Bacteria	Proteobacteria	Gammaproteobacteria	Enterobacterales	Pasteurellaceae	Haemophilus_D	-	-	buccal mucosa
SRS015688|contigs_contig-100_16.17	SRS015688	-	-	27413	Bacteria	Firmicutes	Bacilli	Staphylococcales	Gemellaceae	Gemella	-	-	buccal mucosa
SRS015692|contigs_11252	SRS015692	-	-	11386	Bacteria	Fusobacteriota	Fusobacteriia	Fusobacteriales	Fusobacteriaceae	-	-	-	gingiva
SRS015692|contigs_17632	SRS015692	-	-	8204	Bacteria	Firmicutes	Bacilli	Lactobacillales	Streptococcaceae	Streptococcus	-	-	gingiva
SRS015692|contigs_18840	SRS015692	-	-	15027	Bacteria	Proteobacteria	Gammaproteobacteria	-	-	-	-	-	gingiva
SRS015692|contigs_20724	SRS015692	-	-	5240	Bacteria	Actinobacteriota	Actinomycetia	Actinomycetales	Actinomycetaceae	Actinomyces	-	-	gingiva
SRS015782|contigs_36815	SRS015782	-	-	29569	Bacteria	Firmicutes_A	Clostridia	Lachnospirales	Lachnospiraceae	-	-	-	feces
SRS015782|contigs_45650	SRS015782	SRS015782	II-D	3987	Bacteria	Firmicutes_A	Clostridia	Oscillospirales	Ruminococcaceae	Faecalibacterium	-	-	feces
SRS016059|contigs_3128	SRS016059	-	-	13798	Bacteria	Actinobacteriota	Actinomycetia	-	-	-	-	-	dorsum of tongue
SRS016059|contigs_3228	SRS016059	-	-	4028	Bacteria	Actinobacteriota	Actinomycetia	Actinomycetales	Actinomycetaceae	Pauljensenia	-	-	dorsum of tongue
SRS016063|contigs_1868	SRS016063	-	-	15483	Bacteria	Proteobacteria	Gammaproteobacteria	Enterobacterales	Pasteurellaceae	-	-	-	buccal mucosa
SRS016063|contigs_187	SRS016063	-	-	21771	Bacteria	Proteobacteria	Gammaproteobacteria	Enterobacterales	Pasteurellaceae	Haemophilus	-	-	buccal mucosa
SRS016071|contigs_10295	SRS016071	-	-	14115	Bacteria	Fusobacteriota	Fusobacteriia	Fusobacteriales	Leptotrichiaceae	-	-	-	gingiva
SRS016071|contigs_20823	SRS016071	-	-	39093	Bacteria	Actinobacteriota	Actinomycetia	Mycobacteriales	Mycobacteriaceae	Corynebacterium	-	-	gingiva
SRS016071|contigs_25433	SRS016071	-	-	23274	Bacteria	Proteobacteria	Gammaproteobacteria	Enterobacterales	Pasteurellaceae	Haemophilus_D	-	-	gingiva
SRS016071|contigs_contig-100_65.151114	SRS016071	-	-	11679	Bacteria	Firmicutes	Bacilli	-	-	-	-	-	gingiva
SRS016132|contigs_5355	SRS016132	-	-	20914	Bacteria	Firmicutes_A	Clostridia	Oscillospirales	Ruminococcaceae	Faecalibacterium	-	-	feces
SRS016133|contigs_11181	SRS016133	-	-	61717	Bacteria	Firmicutes_A	Clostridia	Lachnospirales	Lachnospiraceae	Oribacterium	Oribacterium parvum	-	dorsum of tongue
SRS016133|contigs_12148	SRS016133	-	-	41420	Bacteria	Actinobacteriota	Coriobacteriia	Coriobacteriales	Atopobiaceae	-	-	-	dorsum of tongue
SRS016133|contigs_16047	SRS016133	-	-	7154	Bacteria	Actinobacteriota	Actinomycetia	-	-	-	-	-	dorsum of tongue
SRS016133|contigs_3083	SRS016133	-	-	5280	Bacteria	Actinobacteriota	Actinomycetia	Actinomycetales	Actinomycetaceae	Pauljensenia	-	-	dorsum of tongue
SRS016139|contigs_1645	SRS016139	-	-	17048	Bacteria	Actinobacteriota	Actinomycetia	Actinomycetales	Actinomycetaceae	Actinomyces	-	-	gingiva
SRS016139|contigs_7494	SRS016139	-	-	205762	Bacteria	Proteobacteria	Gammaproteobacteria	Enterobacterales	Pasteurellaceae	-	-	-	gingiva
SRS016335|contigs_47199	SRS016335	-	-	5231	Bacteria	Firmicutes_A	Clostridia	-	-	-	-	-	feces
SRS016393|contigs_12032	SRS016393	-	-	63221	Bacteria	Firmicutes	Bacilli	Lactobacillales	Streptococcaceae	Streptococcus	-	-	gingiva
SRS016393|contigs_16756	SRS016393	-	-	9141	Bacteria	Firmicutes	Bacilli	Lactobacillales	Streptococcaceae	Streptococcus	-	-	gingiva
SRS016456|contigs_12419	SRS016456	-	-	14920	Bacteria	-	-	-	-	-	-	-	dorsum of tongue
SRS016456|contigs_13497	SRS016456	-	-	18553	Bacteria	Actinobacteriota	Coriobacteriia	Coriobacteriales	-	-	-	-	dorsum of tongue
SRS016456|contigs_16802	SRS016456	-	-	11325	Bacteria	Actinobacteriota	Actinomycetia	-	-	-	-	-	dorsum of tongue
SRS016456|contigs_17926	SRS016456	-	-	16024	Bacteria	Proteobacteria	Gammaproteobacteria	Enterobacterales	Pasteurellaceae	Haemophilus_D	-	-	dorsum of tongue
SRS016585|contigs_275	SRS016585	-	-	56779	Bacteria	Proteobacteria	Gammaproteobacteria	Enterobacterales	Enterobacteriaceae	Escherichia	Escherichia flexneri	-	feces
SRS016647|contigs_12968	SRS016647	-	-	7137	Bacteria	Actinobacteriota	Coriobacteriia	Coriobacteriales	-	-	-	-	dorsum of tongue
SRS016647|contigs_519	SRS016647	-	-	4187	Bacteria	Actinobacteriota	Actinomycetia	Actinomycetales	Actinomycetaceae	Pauljensenia	-	-	dorsum of tongue
SRS016647|contigs_7374	SRS016647	-	-	35341	Bacteria	Actinobacteriota	Actinomycetia	Actinomycetales	Actinomycetaceae	Actinomyces	-	-	dorsum of tongue
SRS016653|contigs_167	SRS016653	-	-	27060	Bacteria	Firmicutes	Bacilli	Staphylococcales	Gemellaceae	Gemella	-	-	buccal mucosa
SRS016665|contigs_10367	SRS016665	SRS016665	III-C	10599	Bacteria	Proteobacteria	Gammaproteobacteria	Enterobacterales	Pasteurellaceae	-	-	-	gingiva
SRS016665|contigs_13209	SRS016665	-	-	33704	Bacteria	Proteobacteria	Gammaproteobacteria	Enterobacterales	Pasteurellaceae	Haemophilus_D	-	-	gingiva
SRS016665|contigs_17033	SRS016665	-	-	29767	Bacteria	Proteobacteria	Gammaproteobacteria	Burkholderiales	Burkholderiaceae	-	-	-	gingiva
SRS016665|contigs_22979	SRS016665	-	-	9746	Bacteria	Proteobacteria	Gammaproteobacteria	Enterobacterales	Pasteurellaceae	-	-	-	gingiva
SRS016665|contigs_23015	SRS016665	-	-	9946	Bacteria	-	-	-	-	-	-	-	gingiva
SRS016858|contigs_11809	SRS016858	-	-	28207	Bacteria	Actinobacteriota	Coriobacteriia	Coriobacteriales	Atopobiaceae	Lancefieldella	-	-	dorsum of tongue
SRS016858|contigs_1979	SRS016858	-	-	36258	Bacteria	Actinobacteriota	Actinomycetia	Actinomycetales	Actinomycetaceae	Actinomyces	-	-	dorsum of tongue
SRS016858|contigs_9739	SRS016858	-	-	51232	Bacteria	Proteobacteria	Gammaproteobacteria	Enterobacterales	Pasteurellaceae	Haemophilus_D	-	-	dorsum of tongue
SRS016876|contigs_26261	SRS016876	-	-	3257	Bacteria	Actinobacteriota	Actinomycetia	-	-	-	-	-	gingiva
SRS016954|contigs_24922	SRS016954	-	-	36828	Bacteria	Firmicutes_A	Clostridia	Lachnospirales	Lachnospiraceae	-	-	-	feces
SRS017080|contigs_3003	SRS017080	-	-	55358	Bacteria	Proteobacteria	Gammaproteobacteria	Enterobacterales	Pasteurellaceae	-	-	-	buccal mucosa
SRS017191|contigs_15156	SRS017191	-	-	15017	Bacteria	Proteobacteria	Gammaproteobacteria	Enterobacterales	Enterobacteriaceae	Escherichia	-	-	feces
SRS017279|contigs_5525	SRS017279	-	-	29255	Bacteria	-	-	-	-	-	-	-	dorsum of tongue
SRS017307|contigs_25102	SRS017307	-	-	15510	Bacteria	Firmicutes_A	Clostridia	Oscillospirales	Ruminococcaceae	Faecalibacterium	-	-	feces
SRS017324|contigs_10722	SRS017324	-	-	8587	Bacteria	Actinobacteriota	Actinomycetia	Actinomycetales	Actinomycetaceae	Pauljensenia	-	-	dorsum of tongue
SRS017324|contigs_13129	SRS017324	-	-	7708	Bacteria	Actinobacteriota	Coriobacteriia	Coriobacteriales	-	-	-	-	dorsum of tongue
SRS017324|contigs_1580	SRS017324	SRS017324|c_1	IV-E	2662	Bacteria	Actinobacteriota	Actinomycetia	Actinomycetales	Actinomycetaceae	Pauljensenia	-	-	dorsum of tongue
SRS017324|contigs_19579	SRS017324	SRS017324|c_2	II-E	10036	Bacteria	Firmicutes	Bacilli	Lactobacillales	Streptococcaceae	Streptococcus	-	-	dorsum of tongue
SRS017324|contigs_3278	SRS017324	-	-	5972	Bacteria	Proteobacteria	Gammaproteobacteria	Enterobacterales	Pasteurellaceae	-	-	-	dorsum of tongue
SRS017326|contigs_1427	SRS017326	-	-	4457	Bacteria	Proteobacteria	Gammaproteobacteria	Enterobacterales	Pasteurellaceae	-	-	-	buccal mucosa
SRS017326|contigs_2068	SRS017326	-	-	27455	Bacteria	Firmicutes	Bacilli	Staphylococcales	Gemellaceae	Gemella	-	-	buccal mucosa
[truncated: 1,651 more rows]
